# Supplementary material for: 2-(4-Oxo-3-phenyl-1,3-thia­zolidin-2-yl­idene)malononitrile
Source: Acta Crystallogr Sect E Struct Rep Online. 2013 Feb 6;69(Pt 3):o350. doi: 10.1107/S160053681300216X (PMC3588553; doi:10.1107/S160053681300216X)
Supplement: Supplementary file 2 [file e-69-0o350-Isup2.hkl]

# 
# h,k,l, Fc-squared, Fo-squared, sigma(Fo-squared) and status flag 
# 
data_I
_shelx_title ' global    C c          R = 0.03' 
_shelx_refln_list_code          4 
_shelx_F_calc_maximum      102.79 
_exptl_crystal_F_000       496.00 
_reflns_d_resolution_high  0.7706 
 
loop_ 
 _symmetry_equiv_pos_as_xyz 
 'x, y, z' 
 'x, -y, z+1/2' 
 'x+1/2, y+1/2, z' 
 'x+1/2, -y+1/2, z+1/2' 
 
_cell_length_a    17.0305 
_cell_length_b     9.5638 
_cell_length_c     7.1651 
_cell_angle_alpha  90.000 
_cell_angle_beta  104.199 
_cell_angle_gamma  90.000 
 
_shelx_F_squared_multiplier     1.000 
 
loop_ 
 _refln_index_h 
 _refln_index_k 
 _refln_index_l 
 _refln_F_squared_calc 
 _refln_F_squared_meas 
 _refln_F_squared_sigma 
 _refln_observed_status 
   1   1  -9       37.94       53.26     32.36 o 
   3   1  -9        0.08      -37.33     45.79 o 
   5   1  -9       56.19      108.02     38.83 o 
   7   1  -9        5.85      -26.88     30.36 o 
   9   1  -9       54.18        8.96     46.79 o 
   2   2  -9        4.37      -45.79     45.79 o 
   4   2  -9       13.05       33.85     29.87 o 
   6   2  -9        6.11      -14.43     34.84 o 
   8   2  -9       19.45       32.35     39.82 o 
   5   3  -9       15.05        6.97     36.34 o 
   2   0  -8       50.20       40.32     33.85 o 
   4   0  -8       72.97       60.24     28.87 o 
   6   0  -8        5.80        9.96     27.38 o 
   8   0  -8       44.89       58.24     31.36 o 
  10   0  -8      234.33      266.41     52.78 o 
  12   0  -8       15.61       11.45     24.39 o 
  14   0  -8       55.49      132.91     41.32 o 
  -5   1  -8        3.38       -3.98     24.39 o 
  -3   1  -8        5.83      -21.40     42.31 o 
  -1   1  -8       24.04      -10.95     24.39 o 
   1   1  -8        7.57       34.35     28.37 o 
   3   1  -8       35.59       60.23     32.85 o 
   5   1  -8       20.70       13.94     23.40 o 
   7   1  -8       13.71       27.87     20.41 o 
   9   1  -8       40.99       64.71     28.87 o 
  11   1  -8       20.59       11.95     28.87 o 
  13   1  -8       12.52       24.39     28.37 o 
  15   1  -8        2.54      -46.79     46.79 o 
   0   2  -8       51.40       40.82     37.83 o 
   2   2  -8       31.80       62.22     23.40 o 
   4   2  -8       88.07       96.58     29.87 o 
   6   2  -8       41.93       36.84     33.85 o 
   8   2  -8       18.44       18.42     28.37 o 
  10   2  -8       45.26       59.24     38.83 o 
  12   2  -8       19.23       45.30     26.38 o 
  14   2  -8       27.32       33.35     32.85 o 
   1   3  -8       20.31       26.38     30.36 o 
   3   3  -8       14.74       -2.49     26.38 o 
   5   3  -8       14.37       17.92     31.86 o 
   9   3  -8       14.00       48.78     30.36 o 
  11   3  -8        1.37       46.29     46.79 o 
  13   3  -8       13.28      -36.34     39.32 o 
   2   4  -8       66.86       84.13     32.86 o 
   4   4  -8       75.18       41.32     37.34 o 
   6   4  -8       31.91      139.88     53.26 o 
   8   4  -8        3.58      -16.43     28.37 o 
  10   4  -8       31.92       12.94     35.34 o 
  12   4  -8       36.45       36.34     39.32 o 
   1   5  -8        8.39       19.41     29.37 o 
   3   5  -8        3.38      -20.41     28.37 o 
   5   5  -8        8.99       33.85     27.87 o 
   7   5  -8       13.22       15.43     24.89 o 
   9   5  -8       14.10       23.39     43.80 o 
  11   5  -8        2.02       -8.46     28.37 o 
  -7   1  -7        3.45        5.97     17.42 o 
  -5   1  -7      120.60      106.54     15.43 o 
  -3   1  -7       22.37       19.91      9.46 o 
  -1   1  -7       43.81       35.84     11.45 o 
   1   1  -7      234.36      245.51     31.37 o 
   3   1  -7      500.61      626.35     46.34 o 
   5   1  -7      132.79      104.56     18.92 o 
   7   1  -7        0.51       -1.49     26.38 o 
   9   1  -7       44.58       38.83     19.91 o 
  11   1  -7      351.72      351.16     40.84 o 
  13   1  -7       46.88       24.89     21.90 o 
  15   1  -7       70.47       63.72     36.84 o 
  17   1  -7       74.10       28.87     35.34 o 
  -2   2  -7       23.74       29.37     18.92 o 
   0   2  -7       53.01       48.29     11.45 o 
   2   2  -7       35.61       46.29     24.39 o 
   8   2  -7       19.24        9.46     22.40 o 
  10   2  -7        5.32      -30.36     30.36 o 
  12   2  -7       50.14       43.31     34.35 o 
  14   2  -7        6.24      -20.41     20.41 o 
  16   2  -7        5.61       27.87     31.36 o 
  -1   3  -7       32.88       40.82     15.93 o 
   1   3  -7       22.29       26.88     24.89 o 
   3   3  -7       38.20       42.81     22.40 o 
   5   3  -7       40.93       51.27     22.40 o 
   7   3  -7      137.50      141.90     27.88 o 
   9   3  -7      185.65      223.57     44.81 o 
  11   3  -7      163.84       66.72     41.82 o 
  13   3  -7       18.19      -14.44     34.35 o 
  15   3  -7       26.37       34.35     24.89 o 
  17   3  -7       20.86       14.44     28.37 o 
  -2   4  -7       34.30       73.17     20.91 o 
   0   4  -7      173.49      146.89     22.90 o 
  10   4  -7       26.31       42.81     24.39 o 
  14   4  -7        4.42       -6.97     22.40 o 
  16   4  -7        3.48      -20.91     38.82 o 
  -1   5  -7      159.56       89.62     31.87 o 
  15   5  -7       46.70       61.73     41.32 o 
  -2   6  -7        5.16       13.94     25.88 o 
   0   6  -7       27.05       44.30     25.39 o 
  -3   7  -7        4.35       48.78     40.82 o 
  -1   7  -7       18.31       64.21     31.86 o 
   2   0  -6      713.33      720.03     28.92 o 
   4   0  -6      220.39      213.65      9.46 o 
   6   0  -6      584.10      649.01     29.91 o 
   8   0  -6      397.56      436.44     18.93 o 
  10   0  -6      421.91      425.99     19.93 o 
  12   0  -6      682.53      689.91     26.92 o 
  14   0  -6       79.05       86.12     12.45 o 
  16   0  -6       56.45       85.12     15.43 o 
  18   0  -6      140.54      160.81     20.41 o 
 -11   1  -6       18.39        0.50     18.92 o 
  -9   1  -6        1.65       -2.49     14.43 o 
  -7   1  -6        1.90        8.96      9.95 o 
  -5   1  -6       31.36       28.37      8.96 o 
  -3   1  -6       41.61       41.81      6.97 o 
  -1   1  -6       86.21       91.60      7.47 o 
   1   1  -6       50.22       58.24     16.43 o 
   3   1  -6       17.19        1.49     20.41 o 
   5   1  -6       84.07       96.09     24.89 o 
   7   1  -6       46.85       45.30      3.48 o 
   9   1  -6       36.24       26.88      7.47 o 
  11   1  -6       84.91       84.63     11.95 o 
  13   1  -6       43.80       51.27     11.45 o 
  15   1  -6        7.78       -2.99     19.41 o 
  17   1  -6       35.79       28.87     13.94 o 
 -12   2  -6       25.61        2.99     22.90 o 
 -10   2  -6       36.44       33.85     19.41 o 
  -8   2  -6       54.62       25.39     15.43 o 
  -6   2  -6      109.09       83.64     15.93 o 
  -4   2  -6       67.59       64.22     10.45 o 
  -2   2  -6        6.00        3.48      4.98 o 
   0   2  -6      401.44      433.95     17.94 o 
   2   2  -6      612.74      431.69     51.84 o 
   4   2  -6      399.34      295.95     36.87 o 
   6   2  -6       82.51       94.09     22.40 o 
   8   2  -6       94.46       83.64     18.42 o 
  10   2  -6      130.09      114.52     10.46 o 
  12   2  -6      398.64      422.45     22.42 o 
  14   2  -6       82.81       84.63     14.93 o 
  16   2  -6      138.25      128.45     18.42 o 
  18   2  -6       16.57       31.86     21.40 o 
 -11   3  -6       13.01       -2.49     18.91 o 
  -9   3  -6       25.99       34.35     14.44 o 
  -7   3  -6       21.67       30.86     17.92 o 
  -5   3  -6       17.04       14.44     12.94 o 
  -3   3  -6       40.21       37.83      7.96 o 
  -1   3  -6      340.92      355.17     33.87 o 
  11   3  -6       71.04       64.72      9.96 o 
  13   3  -6        5.25       -4.98      9.46 o 
  15   3  -6       20.65       -9.46     21.40 o 
  17   3  -6       59.17      111.51     39.82 o 
 -10   4  -6       23.17       10.95     22.90 o 
  -8   4  -6       15.88        8.46     12.94 o 
  -6   4  -6       85.10       63.22     11.95 o 
  -4   4  -6       81.18       69.70      9.96 o 
  -2   4  -6       38.68        6.97      2.99 o 
   0   4  -6      168.47      143.90     18.92 o 
  14   4  -6      170.52      203.65     37.84 o 
  16   4  -6       35.79       -7.47     30.36 o 
  18   4  -6        9.54        6.97     29.87 o 
  -1   5  -6        1.43      -23.39     23.39 o 
  17   5  -6       29.88       34.35     29.87 o 
  -2   6  -6       39.33       40.32     22.40 o 
   0   6  -6       74.94       94.59     27.88 o 
  -3   7  -6       25.32       18.92     23.89 o 
  -1   7  -6       48.82       56.75     27.38 o 
  -4   8  -6        7.77       13.44     43.80 o 
  -2   8  -6        8.75      103.04     38.33 o 
   0   8  -6       50.22       69.19     36.34 o 
  -1   9  -6        4.65       28.37     32.35 o 
 -15   1  -5       48.46       86.12     38.83 o 
 -13   1  -5      117.77       75.18     29.87 o 
 -11   1  -5      226.64      261.93     30.38 o 
  -9   1  -5       32.34       40.32     19.41 o 
  -7   1  -5      429.72      453.40     20.93 o 
  -5   1  -5      154.35      149.88     11.45 o 
  -3   1  -5      394.11      433.49     17.94 o 
  -1   1  -5      141.34      144.90      7.97 o 
   1   1  -5      923.20      941.77     23.96 o 
   3   1  -5      535.09      551.88     38.39 o 
   5   1  -5      399.09      409.12     12.46 o 
   7   1  -5      134.60      138.43      9.96 o 
   9   1  -5      463.80      491.38     19.93 o 
  11   1  -5     1034.71     1043.44     36.93 o 
  13   1  -5      396.19      377.14     20.43 o 
  15   1  -5      222.20      238.53     21.91 o 
  17   1  -5       75.06       96.58     18.42 o 
  19   1  -5      155.09      172.77     40.83 o 
 -14   2  -5        5.15       40.32     29.87 o 
 -12   2  -5       54.57       74.67     30.86 o 
 -10   2  -5       20.16       52.27     22.90 o 
  -8   2  -5       14.55       26.38     14.44 o 
  -6   2  -5        7.65       12.94      8.46 o 
  -4   2  -5      168.22      164.33     11.95 o 
  -2   2  -5      210.40      243.04     11.45 o 
   0   2  -5       60.53       63.22      9.96 o 
   2   2  -5      137.44      113.53     17.43 o 
   4   2  -5      542.39      528.93     48.85 o 
   8   2  -5      103.61      100.07      7.47 o 
  10   2  -5      933.49     1003.80     30.93 o 
  12   2  -5      642.90      680.44     25.42 o 
  14   2  -5       27.30       21.90     11.45 o 
  16   2  -5       53.29       29.37     16.43 o 
  18   2  -5       39.61       41.32     19.41 o 
  20   2  -5       71.54       51.77     26.38 o 
 -13   3  -5        4.93      -27.38     27.38 o 
 -11   3  -5       52.90       40.32     17.92 o 
  -9   3  -5       96.02       77.66     16.43 o 
  -7   3  -5      297.64      263.48     28.89 o 
  -5   3  -5      132.99      142.40     11.95 o 
  -3   3  -5      252.94      242.56     13.45 o 
  -1   3  -5      100.71       93.60      6.47 o 
   1   3  -5      392.82      404.10     37.37 o 
   3   3  -5      244.79      243.56     33.37 o 
   5   3  -5      251.03      221.65     28.39 o 
   7   3  -5       86.90       82.64      5.48 o 
   9   3  -5      454.68      444.99     24.92 o 
  11   3  -5       67.64       83.14     10.45 o 
  13   3  -5      296.22      269.46     31.88 o 
  15   3  -5       59.52       50.28     15.43 o 
  17   3  -5       52.28       40.82     17.92 o 
  19   3  -5      129.53       47.30     38.34 o 
 -12   4  -5        0.73       30.86     28.87 o 
 -10   4  -5       48.19       44.80     18.92 o 
  -8   4  -5        4.07       30.86     21.90 o 
  -6   4  -5       50.96       47.29     17.92 o 
  -4   4  -5       22.35       21.90      8.46 o 
  -2   4  -5      285.08      289.39     18.43 o 
   0   4  -5      314.48      301.88     19.93 o 
   8   4  -5       27.08       18.92      6.47 o 
  10   4  -5      101.50       83.64     11.45 o 
  12   4  -5      120.77      130.44     23.40 o 
  14   4  -5       37.01       25.39     15.43 o 
  16   4  -5      184.66      184.73     23.90 o 
  18   4  -5        4.51      -13.44     17.92 o 
 -11   5  -5       25.29       47.79     28.87 o 
  -9   5  -5      196.14      267.39     32.86 o 
  -7   5  -5       40.45       33.35     12.44 o 
  -5   5  -5       40.72       24.39     12.94 o 
  -3   5  -5       18.35        7.47      6.47 o 
  -1   5  -5      721.19      764.34     33.41 o 
   9   5  -5       59.10       63.22     13.94 o 
  11   5  -5      175.69      182.74     17.43 o 
  13   5  -5      120.64      132.43     20.41 o 
  15   5  -5       70.19       66.71     28.38 o 
 -10   6  -5       66.89       83.13     27.38 o 
  -8   6  -5       24.05       35.34     13.44 o 
  -6   6  -5       24.54       25.39     16.43 o 
  -4   6  -5        5.07        7.96      8.46 o 
  -2   6  -5       49.41       49.28      6.97 o 
   0   6  -5       54.42       49.28      5.48 o 
  10   6  -5      163.84      135.43     21.91 o 
  -9   7  -5       82.41       57.75     23.40 o 
  -7   7  -5       11.13       28.37     18.91 o 
  -5   7  -5       81.13       68.70     13.94 o 
  -3   7  -5       11.03       11.95     13.94 o 
  -1   7  -5       86.73      113.01     14.94 o 
  -2   8  -5       61.01       57.75     11.45 o 
   0   8  -5        4.59        6.97      7.96 o 
  -3   9  -5       12.77      -36.83     36.83 o 
  -1   9  -5       52.08       16.93     25.39 o 
  -2  10  -5        8.27       56.74     35.34 o 
   0  10  -5       18.05      -50.27     50.27 o 
   2   0  -4      311.35      317.93     11.96 o 
   4   0  -4     4554.57     4744.28    125.46 o 
   6   0  -4      193.24      206.20      8.47 o 
   8   0  -4        5.92        4.48      3.98 o 
  10   0  -4     1326.06     1305.05     36.97 o 
  12   0  -4     1976.27     2046.71     55.03 o 
  14   0  -4      517.45      562.64     21.93 o 
  16   0  -4      154.02      195.18     18.92 o 
  18   0  -4      102.79      100.57     27.88 o 
  20   0  -4      304.93      320.23     48.81 o 
 -15   1  -4       17.45       24.89     21.90 o 
 -13   1  -4       42.13       10.45     27.88 o 
 -11   1  -4       17.16       14.93     16.43 o 
  -9   1  -4       62.75       68.20     12.94 o 
  -7   1  -4       68.84       66.71      8.96 o 
  -5   1  -4       44.26       42.81      6.97 o 
  -3   1  -4      125.03      117.02      7.47 o 
  -1   1  -4      309.72      310.43     12.46 o 
   1   1  -4     1033.74     1087.11     32.47 o 
   3   1  -4      817.12      776.78     39.94 o 
   5   1  -4       83.26       78.17      4.48 o 
   7   1  -4      124.84      128.47      7.47 o 
   9   1  -4      256.32      267.99     11.96 o 
  11   1  -4      212.05      191.74     10.96 o 
  13   1  -4      204.33      177.79     12.95 o 
  15   1  -4      183.87      189.72     18.92 o 
  17   1  -4       28.51       18.42     12.94 o 
  19   1  -4        5.45       40.82     27.38 o 
  21   1  -4       30.02       55.75     47.79 o 
 -16   2  -4       36.85       -6.47     43.31 o 
 -14   2  -4       58.94       97.57     40.82 o 
 -12   2  -4      240.90      265.93     31.87 o 
 -10   2  -4      115.61      128.45     23.40 o 
  -8   2  -4      421.58      406.58     24.41 o 
  -6   2  -4      253.65      250.54     19.43 o 
  -4   2  -4      141.92      130.96     11.45 o 
  -2   2  -4     1427.15     1473.00     50.00 o 
   0   2  -4     1206.78     1306.89     47.98 o 
   2   2  -4      596.38      555.13     38.90 o 
   4   2  -4     2332.12     2393.06    123.42 o 
   6   2  -4      187.66      182.78      7.97 o 
   8   2  -4       71.63       70.20      7.47 o 
  10   2  -4      707.07      692.22     27.93 o 
  12   2  -4     1639.48     1723.32     44.98 o 
  14   2  -4      423.93      421.01     24.91 o 
  16   2  -4      139.37      141.40     14.44 o 
  18   2  -4      112.63      139.40     22.90 o 
  20   2  -4      226.13      237.52     45.31 o 
 -15   3  -4        0.08       -8.46     25.39 o 
 -13   3  -4       21.90        3.48     18.42 o 
 -11   3  -4      311.31      334.21     35.36 o 
  -9   3  -4      197.62      219.61     26.39 o 
  -7   3  -4       54.85       64.22     10.95 o 
  -5   3  -4      196.09      189.24     14.94 o 
  -3   3  -4      179.41      197.71     12.45 o 
  -1   3  -4      833.16      811.92     36.43 o 
   1   3  -4      658.70      640.46     45.39 o 
   3   3  -4      460.04      468.08     34.89 o 
   5   3  -4      202.98      202.71      9.46 o 
   7   3  -4      121.23      129.46      7.97 o 
   9   3  -4      143.30      139.92     11.45 o 
  11   3  -4      284.95      271.47     16.44 o 
  13   3  -4       22.27       24.39     18.42 o 
  15   3  -4      151.19      147.88     16.43 o 
  17   3  -4        3.84      -15.43     15.43 o 
  19   3  -4       16.66       -2.49     28.37 o 
 -14   4  -4        4.08       38.82     26.38 o 
 -12   4  -4       54.13       55.26     19.91 o 
 -10   4  -4      105.43       94.10     18.92 o 
  -8   4  -4      403.62      416.50     32.88 o 
  -6   4  -4      150.84      133.45     16.43 o 
  -4   4  -4       30.80       29.37      7.47 o 
  -2   4  -4       82.03       71.69      6.47 o 
   0   4  -4      359.61      373.70     12.96 o 
   2   4  -4      178.26      172.81     22.91 o 
   4   4  -4      149.29      154.37     16.43 o 
   6   4  -4      462.29      457.04     19.94 o 
   8   4  -4      396.22      407.09     17.44 o 
  10   4  -4      426.87      429.02     18.44 o 
  12   4  -4      151.26      133.44     16.93 o 
  14   4  -4       49.26       40.82     13.44 o 
  16   4  -4      115.20      125.46     35.85 o 
  18   4  -4      199.08      192.20     27.88 o 
  20   4  -4       96.00      112.01     34.85 o 
 -13   5  -4        9.38       21.90     29.87 o 
 -11   5  -4       82.95       65.22     21.90 o 
  -9   5  -4       97.27       73.18     17.42 o 
  -7   5  -4       60.27       54.76     13.94 o 
  -5   5  -4       92.91      123.47     14.44 o 
  -3   5  -4       77.44       65.72     10.95 o 
  -1   5  -4      262.92      232.61     12.45 o 
   1   5  -4      167.27      159.35     25.40 o 
   3   5  -4      337.02      369.67     37.37 o 
   5   5  -4       94.58       96.09     20.91 o 
   7   5  -4       66.53       76.67     11.45 o 
   9   5  -4      118.89      113.52     13.94 o 
  11   5  -4      300.86      344.18     26.40 o 
  13   5  -4       94.35       86.13     16.43 o 
  15   5  -4       19.82       14.93     18.92 o 
  17   5  -4       25.52        5.97     23.40 o 
  19   5  -4       69.57       21.90     49.78 o 
 -14   6  -4       31.66       25.88     36.34 o 
 -12   6  -4        5.92       24.39     31.86 o 
 -10   6  -4       36.60        9.46     25.88 o 
  -6   6  -4      105.56      116.50     17.92 o 
  -4   6  -4      131.86      139.41     16.43 o 
  -2   6  -4       18.38        7.47      8.46 o 
   0   6  -4      258.38      291.87     14.44 o 
   8   6  -4      193.92      185.74     21.41 o 
  10   6  -4      311.19      316.79     30.88 o 
  12   6  -4       31.80       42.31     17.92 o 
  14   6  -4       92.73       76.67     33.36 o 
  16   6  -4      103.55      159.31     35.35 o 
  18   6  -4       82.95       54.26     31.86 o 
 -11   7  -4       14.70       13.44     20.41 o 
  -9   7  -4       33.75        6.97     23.40 o 
  -7   7  -4       21.53       47.29     16.43 o 
  -5   7  -4      114.78      117.99     16.93 o 
  -3   7  -4      134.05      136.92     12.95 o 
  -1   7  -4       12.48       -1.00      7.47 o 
   9   7  -4       25.52       38.83     14.93 o 
  11   7  -4      118.52      115.51     26.88 o 
  13   7  -4       28.11       38.33     30.36 o 
  17   7  -4        5.03      -19.41     32.35 o 
 -10   8  -4       35.23       28.37     23.40 o 
  -8   8  -4       13.52       49.28     26.38 o 
  -6   8  -4       58.17       25.89     19.91 o 
  -4   8  -4        5.22       -0.50     13.44 o 
  -2   8  -4       48.99       64.71     10.95 o 
   0   8  -4      322.28      324.75     21.42 o 
  10   8  -4      168.27      162.82     29.87 o 
  12   8  -4       46.30       27.88     27.88 o 
  14   8  -4       50.71       84.13     28.37 o 
  -9   9  -4       20.65       47.29     22.90 o 
  -7   9  -4        0.12      -13.44     13.44 o 
  -5   9  -4       14.55        4.48     14.93 o 
  -3   9  -4        9.92       -0.50     12.94 o 
  -1   9  -4       38.73       49.28     16.43 o 
  -6  10  -4       36.81       38.33     29.87 o 
  -4  10  -4       39.20       59.73     19.41 o 
  -2  10  -4        8.22        5.48     20.41 o 
   0  10  -4       18.46       -8.96     17.92 o 
  -1  11  -4       93.27      124.96     42.32 o 
 -17   1  -3      264.97      272.90     43.33 o 
 -15   1  -3       93.02       58.25     23.90 o 
 -13   1  -3        3.09       -5.97     16.43 o 
 -11   1  -3     1034.99     1040.38     66.36 o 
  -9   1  -3     1373.33     1366.35     63.45 o 
  -7   1  -3      523.16      513.49     28.42 o 
  -5   1  -3       16.19       30.36      5.97 o 
  -3   1  -3     1051.44     1154.06     34.49 o 
  -1   1  -3     3990.64     3942.10    106.35 o 
   1   1  -3      771.82      785.79     22.48 o 
   3   1  -3     2838.83     2929.85     78.16 o 
   5   1  -3      332.18      317.52     11.46 o 
   7   1  -3     1356.04     1419.42     45.03 o 
   9   1  -3      477.79      456.17     15.95 o 
  11   1  -3      507.78      492.51     17.95 o 
  13   1  -3      592.47      618.16     22.43 o 
  15   1  -3       75.22       68.70     10.95 o 
  17   1  -3      394.91      396.04     31.88 o 
  19   1  -3      241.33      253.97     43.32 o 
  21   1  -3      119.39       51.28     35.85 o 
 -18   2  -3       10.11       -5.97     46.79 o 
 -16   2  -3       92.58      100.06     33.85 o 
 -14   2  -3        1.23      -17.92     18.42 o 
 -12   2  -3      584.22      619.51     38.38 o 
 -10   2  -3       56.67       72.18     14.93 o 
  -8   2  -3      167.21      171.80     13.94 o 
  -6   2  -3      227.35      254.53     17.93 o 
  -4   2  -3      942.94      976.33     42.95 o 
  -2   2  -3      462.38      470.23     19.45 o 
   0   2  -3      536.49      521.83     16.46 o 
   2   2  -3       51.75       54.76      9.96 o 
   4   2  -3      436.75      451.78     14.46 o 
   6   2  -3      275.24      282.52     12.46 o 
   8   2  -3       97.99      107.05      8.46 o 
  10   2  -3      355.55      374.71     14.95 o 
  12   2  -3      160.02      156.36     14.44 o 
  14   2  -3       20.87       43.31     24.89 o 
  16   2  -3      237.12      260.46     18.92 o 
  18   2  -3        7.75       19.41     28.87 o 
  20   2  -3       72.56       99.07     40.32 o 
 -17   3  -3      145.73      181.23     44.31 o 
 -15   3  -3       64.63       77.66     34.35 o 
 -13   3  -3      120.93      130.94     26.89 o 
 -11   3  -3      371.61      401.53     34.37 o 
  -9   3  -3      216.98      228.59     22.91 o 
  -7   3  -3      477.28      464.02     23.92 o 
  -5   3  -3      737.38      729.88     33.92 o 
  -3   3  -3      934.94      955.76     33.46 o 
  -1   3  -3     1234.65     1219.60     48.00 o 
   1   3  -3     1900.53     1880.85     80.23 o 
   3   3  -3      704.69      707.23     40.93 o 
   5   3  -3     1200.60     1274.84     36.50 o 
   7   3  -3      307.50      285.50     12.95 o 
   9   3  -3      974.88      949.02     25.46 o 
  11   3  -3      685.02      697.15     23.94 o 
  13   3  -3     1364.11     1306.97     47.94 o 
  15   3  -3       36.58       27.38     19.41 o 
  17   3  -3      129.18      121.98     15.43 o 
  19   3  -3      116.28      112.52     33.85 o 
  21   3  -3      162.14      222.06     63.23 o 
 -16   4  -3        6.96       46.29     31.36 o 
 -14   4  -3       21.37       25.88     28.37 o 
 -12   4  -3      276.50      285.87     33.37 o 
 -10   4  -3       39.85       21.90     13.94 o 
  -8   4  -3       91.36      117.00     18.42 o 
  -6   4  -3      205.64      206.18     14.44 o 
  -4   4  -3       28.90       30.86      7.96 o 
  -2   4  -3       26.88       30.86      5.97 o 
   0   4  -3      566.10      584.49     21.44 o 
   2   4  -3      209.87      208.71     21.92 o 
   4   4  -3     1440.62     1501.53     51.52 o 
   6   4  -3      273.17      265.03     13.95 o 
   8   4  -3      142.38      148.89      9.96 o 
  10   4  -3      368.34      354.25     14.45 o 
  12   4  -3      968.36      903.07     41.91 o 
  14   4  -3       82.09       78.16     14.44 o 
  16   4  -3       12.36       -4.98     20.91 o 
  18   4  -3       27.59       27.88     32.85 o 
  20   4  -3       68.33       40.82     31.86 o 
 -15   5  -3       75.46       88.61     39.33 o 
 -13   5  -3      110.91      177.24     33.85 o 
  -9   5  -3      106.58      126.96     19.42 o 
  -7   5  -3      166.57      154.86     14.44 o 
  -5   5  -3      554.60      608.65     31.40 o 
  -3   5  -3      360.70      373.70     22.92 o 
  -1   5  -3      326.97      330.83     15.45 o 
   1   5  -3      827.99      854.32     49.90 o 
   3   5  -3      415.93      462.50     41.37 o 
   5   5  -3      367.32      371.73     18.44 o 
   7   5  -3      213.41      233.09     12.95 o 
   9   5  -3      438.65      443.01     20.93 o 
  11   5  -3     1255.26     1249.15     61.91 o 
  13   5  -3      130.67      132.94     15.93 o 
  15   5  -3      197.73      215.12     32.86 o 
  17   5  -3       40.81       68.69     30.37 o 
  19   5  -3      151.23      104.56     39.83 o 
 -14   6  -3       49.51       13.44     29.87 o 
 -12   6  -3       56.84       53.26     32.36 o 
 -10   6  -3        4.24       -2.49     13.94 o 
  -8   6  -3       49.61       44.30     14.44 o 
  -6   6  -3       29.56       13.44     11.95 o 
  -4   6  -3      209.33      219.13     20.92 o 
  -2   6  -3       32.28       29.87      6.97 o 
   0   6  -3      632.02      634.23     19.94 o 
   6   6  -3      217.94      219.63     17.43 o 
   8   6  -3      439.05      455.44     24.42 o 
  10   6  -3       16.12        1.49      9.46 o 
  12   6  -3      250.86      246.52     20.42 o 
  14   6  -3       43.31       33.35     20.41 o 
  16   6  -3        5.28       -8.46     19.91 o 
  18   6  -3       62.47       84.63     38.33 o 
 -13   7  -3       38.29       53.26     29.37 o 
 -11   7  -3       38.72       40.82     17.92 o 
  -9   7  -3      111.15      132.93     20.91 o 
  -7   7  -3      250.82      281.88     27.89 o 
  -5   7  -3      155.33      157.84     19.92 o 
  -3   7  -3        2.71       -2.99      9.46 o 
  -1   7  -3      127.04      108.05      9.96 o 
   7   7  -3       29.25       35.34     19.41 o 
   9   7  -3      264.24      292.35     28.89 o 
  11   7  -3      150.55      184.23     27.38 o 
  13   7  -3       60.47       62.72     23.89 o 
  15   7  -3       35.97       35.34     25.39 o 
  17   7  -3       40.20       17.92     30.86 o 
 -12   8  -3       17.26       11.95     23.89 o 
 -10   8  -3        5.13       14.43     18.42 o 
  -8   8  -3       25.41        7.96     18.42 o 
  -6   8  -3        8.02       19.41     15.43 o 
  -4   8  -3       75.34       80.15     14.44 o 
  -2   8  -3       14.11        2.49      8.96 o 
   0   8  -3      321.75      308.33     16.94 o 
   8   8  -3      162.88      149.38     26.89 o 
  10   8  -3      106.84      107.04     21.91 o 
  12   8  -3       65.02       45.30     20.41 o 
  14   8  -3        8.03        4.48     30.36 o 
  16   8  -3       13.12       10.45     41.81 o 
 -11   9  -3       10.10       11.95     22.90 o 
  -9   9  -3       47.65       57.25     35.34 o 
  -7   9  -3      114.95      127.95     29.37 o 
  -5   9  -3       21.81       65.71     26.38 o 
  -3   9  -3       20.62       41.81     20.41 o 
  -1   9  -3      217.80      185.74     16.43 o 
   9   9  -3      104.26      154.33     33.36 o 
  11   9  -3       18.41      -32.85     34.84 o 
  13   9  -3        2.59       44.30     23.39 o 
  -8  10  -3       22.92       62.22     27.38 o 
  -6  10  -3       16.59       32.35     21.40 o 
  -4  10  -3       10.04       -0.50     17.42 o 
  -2  10  -3       29.38       34.84     27.88 o 
   0  10  -3      111.35      124.46     20.41 o 
  10  10  -3        3.27      -21.90     26.38 o 
  12  10  -3        8.25      -14.43     36.83 o 
  -5  11  -3        7.65       19.41     19.41 o 
  -3  11  -3        6.35        2.49     17.42 o 
  -1  11  -3       50.57       43.31     18.42 o 
   2   0  -2    10564.98    10794.22    588.41 o 
   4   0  -2      159.36      165.42      6.48 o 
   6   0  -2      410.42      366.10     13.47 o 
   8   0  -2     2677.41     2879.19     90.07 o 
  10   0  -2      386.54      352.37     13.96 o 
  12   0  -2     1032.27     1054.41     32.45 o 
  14   0  -2      947.95      896.61     42.91 o 
  16   0  -2      450.26      469.36     42.35 o 
  18   0  -2      283.49      282.89     39.84 o 
  20   0  -2      128.56      121.98     33.86 o 
  22   0  -2      295.99      269.92     46.31 o 
 -19   1  -2       17.71       53.26     31.36 o 
 -17   1  -2        1.85        8.96     41.31 o 
 -15   1  -2       59.97       10.45     18.92 o 
 -13   1  -2      287.38      281.42     23.41 o 
 -11   1  -2      109.61      108.54     13.94 o 
  -9   1  -2     1095.36     1069.21     46.44 o 
  -7   1  -2      242.92      238.63     16.44 o 
  -5   1  -2     1824.90     1973.36     86.28 o 
  -3   1  -2     1758.77     1801.69     49.73 o 
  -1   1  -2     5883.37     5992.90    194.92 o 
   1   1  -2     1322.85     1199.75     57.75 o 
   3   1  -2     1920.66     1856.50     52.40 o 
   5   1  -2     1403.18     1338.47     34.60 o 
   7   1  -2      129.45      134.47      6.47 o 
   9   1  -2      677.34      697.08     31.44 o 
  11   1  -2       93.73       91.61      8.46 o 
  13   1  -2       37.96       44.80      6.47 o 
  15   1  -2        9.02        5.48      5.48 o 
  17   1  -2       13.09       -1.99     17.92 o 
  19   1  -2        2.37       32.85     31.36 o 
  21   1  -2       24.97       85.12     43.80 o 
 -18   2  -2      159.45      121.49     39.83 o 
 -16   2  -2      181.27      185.23     40.83 o 
 -14   2  -2      299.26      355.62     32.87 o 
 -12   2  -2      229.12      232.58     24.40 o 
 -10   2  -2     1802.31     1806.75     84.53 o 
  -8   2  -2      259.45      254.56     16.44 o 
  -6   2  -2      713.24      736.61     31.94 o 
  -4   2  -2      517.65      501.86     20.95 o 
  -2   2  -2     6892.56     7038.21    238.95 o 
   0   2  -2     1408.70     1302.99     61.71 o 
   2   2  -2     6165.00     6017.04    186.99 o 
   4   2  -2      609.46      565.74     15.48 o 
   6   2  -2      932.43      907.18     23.99 o 
   8   2  -2     1432.18     1332.68     32.53 o 
  10   2  -2     1454.09     1434.74     38.51 o 
  12   2  -2      147.34      122.99     13.44 o 
  14   2  -2      358.01      342.26     19.43 o 
  16   2  -2      144.81      159.33     12.95 o 
  18   2  -2      310.29      320.75     36.86 o 
  20   2  -2      148.22       30.37     40.33 o 
 -19   3  -2       15.39       -9.46     35.34 o 
 -17   3  -2       36.72       14.44     27.38 o 
 -15   3  -2       18.70       -1.00     31.36 o 
 -13   3  -2       69.59       51.77     30.37 o 
 -11   3  -2       76.73      103.05     24.39 o 
  -9   3  -2      429.22      429.57     24.92 o 
  -7   3  -2       70.56       70.70      9.96 o 
  -5   3  -2      893.93      974.77     43.45 o 
  -3   3  -2       48.64       50.28      7.47 o 
  -1   3  -2      485.52      495.37     20.45 o 
   3   3  -2     2686.00     2735.61     83.16 o 
   5   3  -2      518.67      557.71     16.46 o 
   7   3  -2      597.08      583.17     15.96 o 
   9   3  -2       52.45       56.26      6.47 o 
  11   3  -2      311.09      322.33     14.45 o 
  13   3  -2      961.54      947.53     38.42 o 
  15   3  -2      235.36      203.19     23.41 o 
  17   3  -2       41.58       34.85     10.45 o 
  19   3  -2       18.21       39.32     37.33 o 
  21   3  -2      123.78       55.76     33.85 o 
 -18   4  -2      145.91      195.17     37.84 o 
 -16   4  -2      314.99      368.55     46.82 o 
 -14   4  -2      107.74      121.48     22.40 o 
 -12   4  -2      133.96      189.20     29.38 o 
 -10   4  -2      692.96      729.97     49.86 o 
  -8   4  -2      612.18      586.35     29.92 o 
  -6   4  -2      647.07      689.27     31.92 o 
  -4   4  -2      604.46      589.57     27.93 o 
  -2   4  -2      897.64      889.52     43.45 o 
   0   4  -2     2414.57     2383.18     62.32 o 
   4   4  -2      931.32      948.11     34.97 o 
   6   4  -2      281.98      263.57     14.95 o 
   8   4  -2      844.10      835.96     27.45 o 
  10   4  -2     1211.14     1199.20     34.96 o 
  12   4  -2      419.67      427.52     22.42 o 
  14   4  -2      301.75      323.76     34.37 o 
  16   4  -2      170.08      172.28     27.88 o 
  18   4  -2      138.79      114.01     32.36 o 
  20   4  -2      182.57      221.07     48.30 o 
 -17   5  -2       28.98        2.49     42.81 o 
 -15   5  -2      108.88      126.45     33.85 o 
 -13   5  -2       46.03       73.67     19.41 o 
 -11   5  -2       66.98       36.34     20.91 o 
  -9   5  -2       71.32       84.13     21.90 o 
  -7   5  -2        7.38        0.00      9.46 o 
  -5   5  -2       67.63       48.79     13.94 o 
  -3   5  -2     1137.53     1063.57     50.46 o 
  -1   5  -2     1084.84     1112.06     38.47 o 
   3   5  -2      800.82      823.03     40.93 o 
   5   5  -2       88.84       93.60      9.46 o 
   7   5  -2      261.11      270.99     22.42 o 
   9   5  -2      119.53      123.48     15.93 o 
  11   5  -2      246.50      262.48     18.93 o 
  13   5  -2      890.19      919.22     40.40 o 
  15   5  -2       12.41       -4.98     28.37 o 
  17   5  -2       11.10       14.43     23.89 o 
  19   5  -2       11.75      -17.92     24.89 o 
 -16   6  -2       75.16       69.69     29.87 o 
 -14   6  -2       35.30       53.26     32.36 o 
 -12   6  -2      288.03      322.73     32.87 o 
 -10   6  -2      138.14      121.99     21.91 o 
  -8   6  -2      498.79      525.75     39.87 o 
  -6   6  -2      192.23      181.77     20.42 o 
  -4   6  -2      181.16      161.35     15.44 o 
  -2   6  -2       59.96       64.72      8.46 o 
   0   6  -2     2235.34     2315.51     68.15 o 
   4   6  -2      779.15      752.82     38.41 o 
   6   6  -2        4.80        3.48      9.46 o 
   8   6  -2      233.59      250.52     27.39 o 
  10   6  -2      819.55      863.82     60.85 o 
  12   6  -2      385.28      359.19     23.41 o 
  14   6  -2      154.67      121.99     34.85 o 
  16   6  -2       74.21       57.25     42.81 o 
  18   6  -2       18.15       78.65     35.84 o 
 -15   7  -2       46.80       53.26     35.84 o 
 -13   7  -2       61.82       52.77     23.40 o 
 -11   7  -2      120.20       91.11     21.91 o 
  -9   7  -2      150.28      132.94     19.42 o 
  -7   7  -2      170.34      184.24     24.40 o 
  -5   7  -2       14.56       13.44      9.46 o 
  -3   7  -2       97.32      105.05     12.45 o 
  -1   7  -2      438.13      440.02     17.94 o 
   5   7  -2      214.61      220.13     21.91 o 
   7   7  -2       51.15       32.86     15.43 o 
   9   7  -2        3.42      -19.41     19.41 o 
  11   7  -2      369.70      348.70     44.34 o 
  13   7  -2      182.11      182.74     35.35 o 
  15   7  -2       89.15       50.78     29.37 o 
  17   7  -2       11.33      -35.84     46.79 o 
 -14   8  -2       54.13        2.99     37.33 o 
 -12   8  -2       56.75       94.08     29.87 o 
 -10   8  -2       12.55       17.42     16.92 o 
  -8   8  -2      122.54      124.47     21.41 o 
  -6   8  -2       72.83       80.15     18.92 o 
  -4   8  -2       80.79       86.13     14.44 o 
  -2   8  -2       73.05       56.75     11.45 o 
   0   8  -2      139.39      135.93     13.44 o 
   6   8  -2      100.10      135.92     24.89 o 
   8   8  -2       89.55       90.61     18.42 o 
  10   8  -2      264.07      282.38     32.37 o 
  12   8  -2       30.17       70.68     27.38 o 
  14   8  -2       49.06       66.21     27.88 o 
  16   8  -2       71.50       37.83     35.34 o 
 -11   9  -2       23.58        3.48     23.89 o 
  -9   9  -2       14.06        5.48     21.40 o 
  -7   9  -2       88.47       78.66     16.93 o 
  -5   9  -2       38.73       52.27     24.39 o 
  -3   9  -2       48.55       57.74     19.41 o 
  -1   9  -2        6.74        9.46     12.44 o 
   7   9  -2       27.73       21.90     26.38 o 
   9   9  -2      129.98      121.98     33.36 o 
  11   9  -2       26.78       13.94     34.84 o 
  13   9  -2        8.46       -6.47     31.36 o 
  15   9  -2       19.41       57.24     36.83 o 
 -10  10  -2        9.43      -10.95     23.89 o 
  -8  10  -2       56.87        6.97     30.37 o 
  -6  10  -2       16.03       34.84     21.40 o 
  -4  10  -2       18.28       -3.98     17.92 o 
  -2  10  -2        9.51        8.46     16.43 o 
   0  10  -2       82.58       60.24     17.92 o 
  10  10  -2       10.25       46.79     32.85 o 
  12  10  -2       30.97       47.79     41.81 o 
  -7  11  -2       29.17       -7.47     26.38 o 
  -5  11  -2       16.45       -8.96     25.88 o 
  -3  11  -2       20.21       12.44     18.92 o 
  -1  11  -2       10.63       -8.96     22.40 o 
   0  12  -2       52.57       30.37     21.90 o 
 -19   1  -1      328.78      347.64     51.30 o 
 -17   1  -1      196.90      174.78     35.35 o 
 -15   1  -1      616.62      639.99     45.36 o 
 -13   1  -1       53.04       53.76     15.43 o 
 -11   1  -1       65.45       50.28     11.95 o 
  -9   1  -1     1980.81     2014.88     91.70 o 
  -7   1  -1     1003.02      998.64     40.99 o 
  -5   1  -1     5033.81     5234.20    150.73 o 
  -3   1  -1     3887.00     3802.83    144.28 o 
  -1   1  -1     6674.00     6533.08    299.13 o 
   1   1  -1     4508.35     4119.71    156.84 o 
   3   1  -1     2065.36     1953.15     59.29 o 
   5   1  -1     3855.91     3598.54     93.80 o 
   7   1  -1     5197.17     5267.44    139.73 o 
   9   1  -1     3326.51     3563.87    121.47 o 
  11   1  -1     1184.99     1181.58     50.96 o 
  13   1  -1      674.37      649.75     33.91 o 
  15   1  -1      756.33      728.02     46.87 o 
  17   1  -1      177.97      188.72     31.87 o 
  19   1  -1      189.30      228.55     36.85 o 
  21   1  -1      409.76      560.88     69.74 o 
 -20   2  -1       11.12      -12.94     34.84 o 
 -18   2  -1        3.55      -22.40     22.40 o 
 -16   2  -1       26.50        1.49     26.88 o 
 -14   2  -1      326.23      361.14     45.83 o 
 -12   2  -1      260.81      212.68     22.91 o 
 -10   2  -1       21.38       15.43      9.46 o 
  -8   2  -1      210.78      238.10     15.44 o 
  -6   2  -1      136.28      141.44      9.46 o 
  -4   2  -1      847.29      854.05     28.50 o 
  -2   2  -1     1120.86     1083.34     39.12 o 
   2   2  -1     2900.85     2892.52     93.08 o 
   4   2  -1      860.17      822.17     27.52 o 
   6   2  -1      707.70      749.22     26.97 o 
   8   2  -1     1475.08     1503.48     36.55 o 
  10   2  -1      388.46      372.30     13.46 o 
  12   2  -1       98.30       83.64     12.45 o 
  14   2  -1       25.41       23.89      4.48 o 
  16   2  -1      111.04      129.45     21.91 o 
  18   2  -1       25.90       64.21     37.33 o 
  20   2  -1        2.16      -41.31     41.31 o 
 -19   3  -1      127.29      180.23     59.74 o 
 -17   3  -1      119.32       98.08     29.37 o 
 -15   3  -1       24.61       12.94     22.40 o 
 -13   3  -1      752.14      763.91     44.88 o 
 -11   3  -1     1257.53     1313.49     54.44 o 
  -9   3  -1     2090.78     2156.03     98.18 o 
  -7   3  -1      736.57      724.64     28.95 o 
  -5   3  -1       45.57       44.81      5.97 o 
  -3   3  -1     2603.50     2645.02     90.25 o 
  -1   3  -1     8914.91     9320.69    318.14 o 
   3   3  -1     3653.96     3556.90     97.96 o 
   5   3  -1       60.78       54.77      6.97 o 
   7   3  -1      393.73      381.37     17.45 o 
   9   3  -1      975.96      971.29     34.96 o 
  11   3  -1      467.79      494.43     21.43 o 
  13   3  -1      677.50      676.11     22.94 o 
  15   3  -1      288.43      266.47     34.87 o 
  17   3  -1      120.82       99.08     29.37 o 
  19   3  -1       72.17       74.67     29.37 o 
  21   3  -1      114.77       95.59     48.79 o 
 -18   4  -1        3.79       19.41     27.38 o 
 -16   4  -1       22.38       45.79     39.32 o 
 -14   4  -1      240.46      225.10     27.39 o 
 -12   4  -1      583.84      621.06     41.37 o 
 -10   4  -1      946.37      943.14     39.92 o 
  -8   4  -1      616.84      652.77     31.92 o 
  -6   4  -1      248.81      267.52     16.44 o 
  -4   4  -1      903.43      928.59     42.96 o 
  -2   4  -1     1945.19     2102.69     67.76 o 
   0   4  -1     1116.35     1148.69     33.02 o 
   2   4  -1      141.71      139.96     15.44 o 
   4   4  -1      405.46      451.73     18.95 o 
   6   4  -1      315.01      307.47     15.95 o 
   8   4  -1       20.46       12.44      8.96 o 
  10   4  -1      218.03      232.10     16.93 o 
  12   4  -1      493.06      469.97     27.41 o 
  14   4  -1      209.08      187.24     14.44 o 
  16   4  -1      138.53      161.32     30.87 o 
  18   4  -1       18.33       67.70     39.82 o 
  20   4  -1        2.93       19.41     30.86 o 
 -17   5  -1      120.53      170.77     46.80 o 
 -15   5  -1       63.86       64.72     32.36 o 
 -13   5  -1      409.15      390.58     32.88 o 
 -11   5  -1      281.82      264.48     24.41 o 
  -9   5  -1      606.66      604.24     29.41 o 
  -7   5  -1      658.90      676.25     30.42 o 
  -5   5  -1      355.62      346.33     21.93 o 
  -3   5  -1      454.11      462.15     19.44 o 
  -1   5  -1     1404.06     1467.53     39.53 o 
   3   5  -1     1791.32     1776.56     95.19 o 
   5   5  -1      462.70      449.68     19.94 o 
   7   5  -1      666.44      686.32     30.43 o 
   9   5  -1      567.40      559.86     28.92 o 
  11   5  -1      353.84      300.41     27.40 o 
  13   5  -1      130.67       89.12     15.43 o 
  15   5  -1      309.45      269.46     32.37 o 
  17   5  -1      191.74      204.65     44.81 o 
  19   5  -1      158.90      116.01     52.28 o 
 -18   6  -1        6.57       63.21     36.34 o 
 -16   6  -1       89.14       55.26     24.39 o 
 -14   6  -1      149.89      169.78     38.84 o 
 -12   6  -1       24.15       25.88     19.41 o 
 -10   6  -1      178.91      219.10     30.87 o 
  -8   6  -1      253.29      242.56     27.39 o 
  -6   6  -1      138.60      146.39     17.93 o 
  -4   6  -1       25.66       11.95      7.47 o 
  -2   6  -1      119.83      112.53     10.46 o 
   0   6  -1      208.07      234.10      9.46 o 
   4   6  -1      671.43      672.84     42.89 o 
   6   6  -1      158.77      167.32     12.45 o 
   8   6  -1       16.80       12.94     12.94 o 
  10   6  -1       13.57       33.35     20.41 o 
  12   6  -1       76.56       60.74     25.39 o 
  14   6  -1        8.09        2.49     31.36 o 
  16   6  -1       30.67       90.60     38.33 o 
  18   6  -1       31.43       73.17     37.83 o 
 -15   7  -1        4.63       -9.46     38.82 o 
 -13   7  -1       63.61       73.68     28.87 o 
 -11   7  -1       49.85       79.65     25.39 o 
  -9   7  -1       81.10       83.64     18.92 o 
  -7   7  -1      353.22      345.73     35.37 o 
  -5   7  -1      213.15      214.15     19.42 o 
  -3   7  -1      205.08      219.13     14.94 o 
  -1   7  -1      249.03      258.01     13.45 o 
   5   7  -1       40.78       40.82     17.42 o 
   7   7  -1       97.43      121.98     17.43 o 
   9   7  -1      255.69      301.32     24.90 o 
  11   7  -1      558.00      640.89     50.33 o 
  13   7  -1      171.70      156.85     25.89 o 
  15   7  -1       21.32       28.87     27.38 o 
  17   7  -1       74.36       73.68     46.30 o 
 -14   8  -1       45.91       42.31     27.88 o 
 -12   8  -1       32.57       56.75     22.40 o 
 -10   8  -1       10.60      -11.45     17.92 o 
  -8   8  -1       94.36       80.65     25.89 o 
  -6   8  -1       51.82        2.99     20.91 o 
  -4   8  -1       43.88       38.33     14.93 o 
  -2   8  -1      249.36      256.00     14.44 o 
   0   8  -1      114.11      119.00     12.45 o 
   6   8  -1       19.33       25.88     16.43 o 
   8   8  -1       12.68      -27.87     27.87 o 
  10   8  -1      137.90      162.81     30.87 o 
  12   8  -1       30.38      -20.91     25.88 o 
  14   8  -1       23.61      -24.39     37.33 o 
  16   8  -1       24.11       -3.48     46.79 o 
 -13   9  -1       21.86       -9.46     29.37 o 
 -11   9  -1        3.93      -19.41     22.90 o 
  -9   9  -1       33.63        6.97     29.37 o 
  -7   9  -1       32.86       -3.48     17.42 o 
  -5   9  -1       20.31        2.49     14.44 o 
  -3   9  -1       88.76      119.98     18.92 o 
  -1   9  -1       91.57      103.55     17.42 o 
   7   9  -1        4.12       34.34     18.42 o 
   9   9  -1      179.89      242.49     39.83 o 
  11   9  -1      373.97      370.59     48.32 o 
  13   9  -1      185.56      189.71     51.78 o 
  15   9  -1        1.48       15.93     33.35 o 
 -10  10  -1       15.56       16.92     24.39 o 
  -8  10  -1       18.35       38.33     29.87 o 
  -6  10  -1       20.16        1.49     20.41 o 
  -4  10  -1       34.13       34.35     17.92 o 
  -2  10  -1      152.16      165.30     21.91 o 
   0  10  -1       43.39       76.16     24.89 o 
   8  10  -1       25.26       17.42     25.88 o 
  10  10  -1      128.16      109.53     43.81 o 
  12  10  -1       29.35       67.20     43.31 o 
  -9  11  -1       23.09       18.92     24.89 o 
  -7  11  -1       16.21        3.48     22.90 o 
  -5  11  -1        1.68        2.99     19.41 o 
  -3  11  -1       12.36       -6.47     19.41 o 
  -1  11  -1       11.68        4.48     15.93 o 
   9  11  -1        6.28      -15.43     31.36 o 
  -4  12  -1       32.76       58.74     25.88 o 
  -2  12  -1       20.25       44.30     36.34 o 
   0  12  -1       17.18      -23.39     23.39 o 
   4   0   0     6963.98     7157.02    301.32 o 
   6   0   0      934.55      966.66     33.52 o 
   8   0   0     8686.52     9508.29    601.78 o 
  10   0   0      923.77      857.32     42.94 o 
  12   0   0     2271.36     2266.43     77.15 o 
  14   0   0      575.25      578.71     33.40 o 
  16   0   0      564.28      583.09     43.36 o 
  18   0   0      168.17      137.42     38.84 o 
  20   0   0      101.33       22.40     25.39 o 
 -21   1   0       17.41       17.42     32.35 o 
 -19   1   0        0.66      -28.87     28.87 o 
 -17   1   0       17.10       13.44     19.41 o 
 -15   1   0      166.84      101.08     30.37 o 
 -13   1   0       34.02        6.97     10.95 o 
 -11   1   0      386.73      392.19     22.92 o 
  -9   1   0       33.31       49.78      9.46 o 
  -7   1   0      497.71      517.86     18.96 o 
  -5   1   0      363.36      349.72     13.97 o 
  -3   1   0     1511.57     1381.01     40.90 o 
   3   1   0     1511.55     1396.16     39.39 o 
   5   1   0      363.27      363.69     13.97 o 
   7   1   0      497.03      501.40     15.47 o 
   9   1   0       33.45       29.37      2.99 o 
  11   1   0      386.33      415.61     21.93 o 
  13   1   0       33.85       29.87     11.95 o 
  15   1   0      166.91      152.87     29.38 o 
  17   1   0       17.08       47.79     33.85 o 
  19   1   0        0.67       22.90     29.86 o 
 -20   2   0      144.36      205.13     49.29 o 
 -18   2   0      235.31      321.20     49.30 o 
 -16   2   0      460.84      504.22     39.36 o 
 -14   2   0      268.11      286.89     27.89 o 
 -12   2   0      309.63      301.39     25.91 o 
 -10   2   0     1327.40     1331.17     48.49 o 
  -8   2   0     2765.11     2963.55    103.63 o 
  -6   2   0     3203.28     3180.17     98.56 o 
  -4   2   0     1460.29     1313.59     45.21 o 
  -2   2   0      465.60      453.71     12.99 o 
   2   2   0      475.06      436.26     14.99 o 
   4   2   0     1451.53     1368.77     46.71 o 
   6   2   0     3195.14     3114.34    111.70 o 
   8   2   0     2765.34     2868.98    112.69 o 
  10   2   0     1336.92     1361.70     39.99 o 
  12   2   0      305.26      318.83     13.45 o 
  14   2   0      269.66      244.06     31.38 o 
  16   2   0      459.10      531.63     47.33 o 
  18   2   0      234.34      268.91     39.34 o 
  20   2   0      144.80      116.50     36.84 o 
 -19   3   0       19.35       -2.49     35.84 o 
 -17   3   0        2.96      -20.91     32.85 o 
 -15   3   0      240.90      230.58     24.40 o 
 -13   3   0      769.63      744.06     44.38 o 
 -11   3   0      310.84      323.32     20.92 o 
  -9   3   0       26.52       14.93     11.95 o 
  -7   3   0       66.61       60.24      9.46 o 
  -5   3   0     2278.74     2297.80     76.96 o 
  -3   3   0     1342.50     1320.39     43.13 o 
  -1   3   0     3125.00     3124.79     89.83 o 
   1   3   0     3119.91     3127.73    149.71 o 
   3   3   0     1346.22     1294.34     42.12 o 
   5   3   0     2278.14     2339.54     82.50 o 
   7   3   0       65.80       63.73      7.47 o 
   9   3   0       26.07       35.34      8.96 o 
  11   3   0      311.79      335.28     20.92 o 
  13   3   0      767.73      761.01     29.42 o 
  15   3   0      241.43      244.53     14.94 o 
  17   3   0        3.01        0.00     21.40 o 
  19   3   0       19.55        2.99     25.88 o 
 -20   4   0      167.35      229.03     57.26 o 
 -18   4   0      169.34      130.95     39.33 o 
 -16   4   0       40.29       39.82     24.39 o 
 -14   4   0        7.77      -15.93     15.93 o 
 -12   4   0      505.13      510.34     36.38 o 
 -10   4   0      323.19      319.85     22.42 o 
  -8   4   0      953.12      980.08     53.42 o 
  -6   4   0     1482.37     1399.33     62.56 o 
  -4   4   0     1237.69     1188.82     46.03 o 
  -2   4   0      286.33      292.57     12.96 o 
   0   4   0       17.43        9.46      4.98 o 
   2   4   0      280.22      262.16     13.46 o 
   4   4   0     1232.93     1232.33     44.03 o 
   6   4   0     1480.41     1402.82     47.04 o 
   8   4   0      955.69     1026.52     41.94 o 
  10   4   0      327.99      324.33     20.92 o 
  12   4   0      507.36      512.34     31.40 o 
  14   4   0        7.31       10.95      4.98 o 
  16   4   0       40.46       70.19     22.40 o 
  18   4   0      168.76      140.41     41.33 o 
  20   4   0      167.20      208.62     41.33 o 
 -19   5   0       22.41      -18.92     29.87 o 
 -17   5   0       25.16       36.84     20.91 o 
 -15   5   0       59.55       35.84     32.86 o 
 -13   5   0      187.96      137.93     23.90 o 
 -11   5   0      434.41      381.69     29.90 o 
  -9   5   0      203.28      178.29     16.93 o 
  -7   5   0       76.45       85.63     11.45 o 
  -5   5   0      397.99      400.23     23.43 o 
  -3   5   0      302.11      326.89     16.44 o 
  -1   5   0      514.49      530.16     16.46 o 
   3   5   0      304.42      327.89     16.94 o 
   5   5   0      396.46      418.17     19.44 o 
   7   5   0       75.68       65.72     10.95 o 
   9   5   0      203.13      213.65     16.43 o 
  11   5   0      436.61      416.07     39.86 o 
  13   5   0      186.62      130.46     29.88 o 
  15   5   0       59.82       16.93     21.90 o 
  17   5   0       25.04       -5.48     28.87 o 
  19   5   0       22.67       13.94     30.86 o 
 -18   6   0       58.73       52.27     54.26 o 
 -16   6   0       18.42       -3.98     20.91 o 
 -14   6   0       20.77       33.85     21.90 o 
 -12   6   0      978.44      996.17     66.34 o 
 -10   6   0      378.60      399.06     38.36 o 
  -8   6   0      124.81      114.02     15.44 o 
  -6   6   0        1.79       -3.98      8.46 o 
  -4   6   0      535.48      536.96     26.42 o 
  -2   6   0     1257.25     1268.41     42.98 o 
   0   6   0      117.45      130.46     10.95 o 
   2   6   0     1259.24     1233.94     68.97 o 
   4   6   0      540.83      551.43     25.43 o 
   6   6   0        1.56       -2.99     10.45 o 
   8   6   0      122.92      114.52     14.94 o 
  10   6   0      375.83      470.80     38.86 o 
  12   6   0      981.53      954.27     59.36 o 
  14   6   0       20.45        2.99     21.40 o 
  16   6   0       19.02       16.43     26.38 o 
  18   6   0       58.65       91.60     35.84 o 
 -17   7   0       29.70       -1.99     26.38 o 
 -15   7   0        6.49       15.43     28.87 o 
 -13   7   0       33.40       34.84     24.89 o 
 -11   7   0      207.19      204.67     29.88 o 
  -9   7   0      149.22      157.34     23.40 o 
  -7   7   0      118.04      137.42     17.92 o 
  -5   7   0       23.67       21.40     10.95 o 
  -3   7   0       51.19       52.27     10.45 o 
  -1   7   0       97.57       93.60     10.95 o 
   3   7   0       51.99       67.70     15.43 o 
   5   7   0       23.31       28.37     13.94 o 
   7   7   0      117.28       99.08     22.41 o 
   9   7   0      149.26      147.88     27.88 o 
  11   7   0      208.49      216.62     31.87 o 
  13   7   0       33.51       60.23     31.86 o 
  15   7   0        6.51       47.29     28.37 o 
  17   7   0       29.57       43.31     47.79 o 
 -16   8   0       52.59       27.38     40.32 o 
 -14   8   0       15.20       53.26     34.84 o 
 -12   8   0       96.08      119.48     28.87 o 
 -10   8   0      358.61      353.67     34.87 o 
  -8   8   0       21.53        9.46     20.91 o 
  -6   8   0       76.71       82.14     17.42 o 
  -4   8   0       78.03      111.02     25.39 o 
  -2   8   0      886.99      894.44     28.43 o 
   0   8   0       28.19        0.50     13.94 o 
   4   8   0       79.21      115.00     25.39 o 
   6   8   0       76.74       81.15     19.42 o 
   8   8   0       21.01       -2.99     19.41 o 
  10   8   0      357.67      289.91     49.81 o 
  12   8   0       96.92      101.56     32.36 o 
  14   8   0       14.92        4.98     34.35 o 
  16   8   0       52.10       92.09     58.74 o 
 -13   9   0       47.03      113.00     50.77 o 
 -11   9   0       30.13       31.36     34.84 o 
  -9   9   0       40.86       51.77     24.89 o 
  -7   9   0       46.43       13.94     25.89 o 
  -5   9   0       23.17       -7.47     18.42 o 
  -3   9   0       70.06       84.13     13.94 o 
  -1   9   0      120.61      118.00     15.43 o 
   5   9   0       23.30       26.88     24.39 o 
   7   9   0       46.74       80.64     21.90 o 
   9   9   0       40.34       38.33     25.88 o 
  11   9   0       30.34        5.97     24.39 o 
  13   9   0       47.02       55.25     34.85 o 
 -12  10   0       60.78      103.54     43.31 o 
 -10  10   0      100.28      126.45     41.32 o 
  -8  10   0       45.51       42.31     27.88 o 
  -6  10   0       10.74      -22.40     22.40 o 
  -4  10   0       40.62       28.87     14.93 o 
  -2  10   0       94.78      124.96     24.39 o 
   0  10   0       25.30       39.82     25.39 o 
   6  10   0       10.58        5.97     32.85 o 
   8  10   0       45.15       27.88     31.86 o 
  10  10   0      100.12      130.93     42.32 o 
  12  10   0       61.25       35.84     47.29 o 
  -9  11   0        5.88       41.81     30.36 o 
  -7  11   0        5.44       34.84     22.40 o 
  -5  11   0       26.27       56.25     26.38 o 
  -3  11   0       67.79       58.74     26.38 o 
  -1  11   0       25.36       -7.96     20.91 o 
   9  11   0        5.73      -25.88     39.82 o 
  -4  12   0        0.85       38.33     37.83 o 
  -2  12   0        4.77       36.34     30.86 o 
   0  12   0        1.92       55.75     45.79 o 
 -21   1   1      409.86      475.20     56.29 o 
 -19   1   1      189.49      192.70     34.86 o 
 -17   1   1      180.61      199.67     41.83 o 
 -15   1   1      751.74      656.21     48.37 o 
 -13   1   1      677.35      622.83     32.41 o 
 -11   1   1     1180.76     1142.59     41.47 o 
  -9   1   1     3312.34     3597.95    105.84 o 
  -7   1   1     5216.57     5388.77    165.75 o 
  -5   1   1     3854.03     3779.98    126.42 o 
  -3   1   1     2049.94     1942.25     58.78 o 
  -1   1   1     4480.13     4201.60    182.41 o 
   1   1   1     6695.88     6513.14    192.03 o 
   3   1   1     3864.84     3737.80     97.70 o 
   5   1   1     5015.17     5281.73    137.94 o 
   7   1   1     1007.19     1017.15     29.49 o 
   9   1   1     1986.59     1949.78     52.11 o 
  11   1   1       64.14       57.75     14.94 o 
  13   1   1       52.13       67.70     22.40 o 
  15   1   1      611.82      667.39     50.84 o 
  17   1   1      197.37      163.33     33.36 o 
  19   1   1      329.31      339.67     48.31 o 
 -20   2   1        2.18       -6.97     30.36 o 
 -18   2   1       25.99       -2.49     24.89 o 
 -16   2   1      110.68      128.45     19.42 o 
 -14   2   1       25.16       25.39     23.40 o 
 -12   2   1       98.17       98.58     12.45 o 
 -10   2   1      387.55      387.74     19.44 o 
  -8   2   1     1474.86     1462.43     55.07 o 
  -6   2   1      708.79      738.73     30.47 o 
  -4   2   1      861.35      853.70     29.02 o 
  -2   2   1     2900.54     2845.72     85.96 o 
   2   2   1     1119.86     1117.94     37.62 o 
   4   2   1      849.28      846.06     28.50 o 
   6   2   1      136.86      134.47      8.96 o 
   8   2   1      209.88      224.65      9.96 o 
  10   2   1       21.16       16.43      4.48 o 
  12   2   1      260.72      242.57     12.95 o 
  14   2   1      325.54      349.18     31.38 o 
  16   2   1       26.34       30.86     23.40 o 
  18   2   1        3.55       11.45     25.39 o 
  20   2   1       11.21       28.37     34.84 o 
 -21   3   1      114.81      145.37     33.36 o 
 -19   3   1       72.35       75.67     31.86 o 
 -17   3   1      120.90      187.20     34.35 o 
 -15   3   1      286.79      308.80     26.40 o 
 -13   3   1      679.27      638.72     37.89 o 
 -11   3   1      468.27      486.96     26.42 o 
  -9   3   1      980.53      932.35     45.44 o 
  -7   3   1      400.15      375.89     18.45 o 
  -5   3   1       59.04       56.26      6.97 o 
  -3   3   1     3631.75     3737.66    106.57 o 
  -1   3   1     8948.44     8965.77    234.45 o 
   1   3   1     8932.37     9060.83    262.79 o 
   3   3   1     2624.09     2725.46     80.68 o 
   5   3   1       48.03       37.34      6.97 o 
   7   3   1      729.15      707.15     31.94 o 
   9   3   1     2083.47     2134.45     94.17 o 
  11   3   1     1261.65     1263.06     43.95 o 
  13   3   1      755.13      778.88     33.91 o 
  15   3   1       25.12       55.75     33.85 o 
  17   3   1      119.07       99.07     27.88 o 
  19   3   1      127.30      119.49     43.31 o 
 -20   4   1        2.99      -14.93     35.34 o 
 -18   4   1       18.37       -3.48     25.88 o 
 -16   4   1      138.57      114.52     23.90 o 
 -14   4   1      207.72      233.56     32.87 o 
 -12   4   1      495.27      490.90     25.92 o 
 -10   4   1      217.12      202.71     16.93 o 
  -8   4   1       19.97       18.92      7.96 o 
  -6   4   1      313.33      319.93     17.44 o 
  -4   4   1      407.06      453.22     20.44 o 
  -2   4   1      140.67      130.00      6.47 o 
   0   4   1     1112.59     1036.61     61.54 o 
   2   4   1     1948.71     2051.02     66.76 o 
   4   4   1      903.44      921.10     32.47 o 
   6   4   1      247.12      220.19     13.45 o 
   8   4   1      615.18      649.28     38.40 o 
  10   4   1      947.00      970.58     41.42 o 
  12   4   1      584.72      560.26     34.89 o 
  14   4   1      240.21      226.10     18.43 o 
  16   4   1       22.06        7.96     24.39 o 
  18   4   1        3.76       81.13     43.80 o 
 -19   5   1      159.11      123.97     40.33 o 
 -17   5   1      192.43      184.24     36.35 o 
 -15   5   1      311.60      330.22     39.35 o 
 -13   5   1      129.32      151.86     24.89 o 
 -11   5   1      355.63      357.70     22.92 o 
  -9   5   1      564.90      588.77     32.90 o 
  -7   5   1      666.22      715.75     32.92 o 
  -5   5   1      469.13      454.67     21.44 o 
  -3   5   1     1793.13     1831.69     51.60 o 
  -1   5   1       87.41       80.16      5.97 o 
   1   5   1     1409.97     1404.52     87.56 o 
   3   5   1      451.72      445.70     20.94 o 
   5   5   1      360.80      369.26     22.42 o 
   7   5   1      657.24      639.34     33.41 o 
   9   5   1      606.57      600.75     29.91 o 
  11   5   1      282.34      278.43     24.90 o 
  13   5   1      412.37      426.46     38.86 o 
  15   5   1       63.62      112.01     33.35 o 
  17   5   1      119.83       43.81     44.31 o 
 -18   6   1       31.55       21.40     38.33 o 
 -16   6   1       31.02        7.96     16.92 o 
 -14   6   1        8.27        7.96     22.40 o 
 -12   6   1       76.98       60.24     22.40 o 
 -10   6   1       14.01        7.47     12.44 o 
  -8   6   1       16.51        4.98     10.45 o 
  -6   6   1      157.99      134.95     12.45 o 
  -4   6   1      671.74      679.33     27.43 o 
  -2   6   1      215.24      221.15     10.96 o 
   2   6   1      121.12      111.54     15.44 o 
   4   6   1       26.32       31.86     14.93 o 
   6   6   1      137.76      123.99     12.45 o 
   8   6   1      253.00      228.61     17.43 o 
  10   6   1      180.00      213.62     27.39 o 
  12   6   1       24.58       18.42     29.87 o 
  14   6   1      149.35      150.36     36.84 o 
  16   6   1       89.80       40.32     38.83 o 
  18   6   1        6.70       21.90     55.75 o 
 -17   7   1       74.58       69.20     35.84 o 
 -15   7   1       21.98       20.41     22.40 o 
 -13   7   1      169.72      153.36     32.86 o 
 -11   7   1      557.57      537.73     48.84 o 
  -9   7   1      257.45      283.89     29.38 o 
  -7   7   1       97.32       93.60     16.93 o 
  -5   7   1       41.15       51.77     11.45 o 
  -3   7   1      484.36      468.51     16.95 o 
  -1   7   1      196.62      196.22     11.95 o 
   3   7   1      204.45      234.57     27.39 o 
   5   7   1      213.46      184.77     23.91 o 
   7   7   1      353.20      366.66     27.40 o 
   9   7   1       81.20       78.16     22.40 o 
  11   7   1       50.56       88.11     28.37 o 
  13   7   1       63.42       92.09     25.89 o 
  15   7   1        4.46      -10.45     32.35 o 
 -16   8   1       24.47       46.79     30.86 o 
 -14   8   1       23.25      -23.89     23.89 o 
 -12   8   1       30.27      -17.92     27.88 o 
 -10   8   1      138.38      113.52     26.89 o 
  -8   8   1       13.08       33.85     23.39 o 
  -6   8   1       19.28       14.93     21.90 o 
  -4   8   1      123.21      117.01     11.45 o 
  -2   8   1       78.25       79.66     11.45 o 
   4   8   1       44.49       38.33     19.41 o 
   6   8   1       51.75       32.36     20.91 o 
   8   8   1       94.79       96.08     37.84 o 
  10   8   1       10.59       14.93     32.85 o 
  12   8   1       32.70        1.00     25.88 o 
  14   8   1       45.74       27.88     33.85 o 
 -15   9   1        1.41       26.88     49.28 o 
 -13   9   1      184.49      131.95     41.33 o 
  -9   9   1      181.14      196.18     37.34 o 
  -7   9   1        4.20       -2.99     32.85 o 
  -5   9   1       65.93       86.12     16.93 o 
  -3   9   1      252.07      277.90     22.41 o 
  -1   9   1      102.71      111.52     15.93 o 
   5   9   1       20.05       29.37     25.88 o 
   7   9   1       32.79       54.76     24.39 o 
   9   9   1       33.46      -19.41     25.39 o 
  11   9   1        3.88       17.42     34.84 o 
  13   9   1       21.69      -27.38     37.83 o 
 -12  10   1       29.16       27.88     26.88 o 
 -10  10   1      128.07       93.60     50.78 o 
  -8  10   1       25.64       37.83     27.38 o 
  -6  10   1       18.46       12.94     17.42 o 
  -4  10   1        1.22       13.94     20.41 o 
  -2  10   1      165.68      179.75     19.92 o 
   6  10   1       19.98      -38.33     38.33 o 
   8  10   1       18.51       32.85     26.88 o 
  10  10   1       15.31       16.43     56.25 o 
  -9  11   1        6.31       30.86     29.37 o 
  -7  11   1        2.22       10.95     21.40 o 
  -5  11   1       36.05       48.78     24.39 o 
  -3  11   1       21.30        2.99     24.89 o 
  -1  11   1       12.16       -7.96     22.40 o 
   9  11   1       23.12        9.96     50.27 o 
  -4  12   1        2.83       -8.46     26.38 o 
  -2  12   1       24.52       18.92     22.90 o 
   0   0   2    10047.84    10263.66    595.02 o 
   2   0   2     4933.85     4970.29    142.92 o 
   4   0   2      287.97      286.11     10.47 o 
   6   0   2      122.80      118.52      6.97 o 
   8   0   2      964.47     1024.15     33.46 o 
  10   0   2     1893.16     1947.16     95.58 o 
  12   0   2     1139.28     1078.69     62.89 o 
  14   0   2       51.97       89.11     28.87 o 
  16   0   2       58.09        9.96     31.86 o 
  18   0   2      113.92      129.94     47.30 o 
 -21   1   2       24.88       59.23     44.80 o 
 -19   1   2        2.35        3.98     20.91 o 
 -17   1   2       13.17       10.45     19.91 o 
 -15   1   2        8.93       42.81     22.40 o 
 -13   1   2       37.80       36.34     12.44 o 
 -11   1   2       94.03       96.59      9.96 o 
  -9   1   2      677.14      702.57     29.94 o 
  -7   1   2      129.08      126.50      6.97 o 
  -5   1   2     1401.83     1389.11     39.62 o 
  -3   1   2     1921.70     1920.50     49.37 o 
  -1   1   2     1322.71     1254.49     30.13 o 
   1   1   2     5885.90     5924.92    172.75 o 
   3   1   2     1758.14     1737.90     42.19 o 
   5   1   2     1823.83     1915.16     50.16 o 
   7   1   2      242.59      246.10     10.46 o 
   9   1   2     1095.98     1072.21     32.96 o 
  11   1   2      109.89       79.66     11.95 o 
  13   1   2      287.67      275.44     35.86 o 
  15   1   2       59.86      124.45     31.36 o 
  17   1   2        1.86      -19.91     19.91 o 
  19   1   2       17.67      -18.92     48.28 o 
 -18   2   2      310.91      330.21     52.30 o 
 -16   2   2      144.77      175.76     28.88 o 
 -14   2   2      357.79      312.86     19.93 o 
 -12   2   2      146.03      135.94     12.95 o 
 -10   2   2     1452.25     1419.23     53.51 o 
  -8   2   2     1429.34     1382.71     49.54 o 
  -6   2   2      936.06      865.21     33.99 o 
  -4   2   2      617.06      591.73     19.47 o 
  -2   2   2     6162.32     6029.32    178.74 o 
   0   2   2     1395.07     1370.62     34.12 o 
   2   2   2     6905.80     7082.44    184.89 o 
   4   2   2      514.28      484.89     14.47 o 
   6   2   2      713.40      716.15     23.46 o 
   8   2   2      258.73      249.08     11.96 o 
  10   2   2     1800.58     1853.76     52.52 o 
  12   2   2      233.25      214.65     10.96 o 
  14   2   2      298.26      331.72     35.86 o 
  16   2   2      179.54      124.98     42.32 o 
  18   2   2      159.93      197.17     30.87 o 
 -21   3   2      123.46      139.40     50.28 o 
 -19   3   2       18.26       23.89     36.34 o 
 -17   3   2       41.86       31.36     23.89 o 
 -15   3   2      235.63      216.64     31.37 o 
 -13   3   2      959.94      960.00     35.92 o 
 -11   3   2      311.06      294.93     15.94 o 
  -9   3   2       51.83       70.19      9.96 o 
  -7   3   2      596.80      603.62     29.93 o 
  -5   3   2      516.44      554.71     26.94 o 
  -3   3   2     2690.91     2882.33     86.18 o 
  -1   3   2     1558.43     1606.79     44.13 o 
   1   3   2      487.54      495.88     16.46 o 
   3   3   2       49.00       50.78      5.48 o 
   5   3   2      891.89      988.25     29.46 o 
   7   3   2       70.71       72.19      8.46 o 
   9   3   2      429.94      444.03     19.93 o 
  11   3   2       77.20       73.18     10.45 o 
  13   3   2       69.58       66.21      6.97 o 
  15   3   2       18.50       14.93     25.88 o 
  17   3   2       36.97       54.26     30.36 o 
  19   3   2       15.31       16.92     34.84 o 
 -20   4   2      182.27      166.30     35.85 o 
 -18   4   2      139.42      149.86     30.87 o 
 -16   4   2      171.98      190.21     38.84 o 
 -14   4   2      302.17      336.71     35.36 o 
 -12   4   2      417.18      439.98     21.43 o 
 -10   4   2     1215.03     1179.23     57.94 o 
  -8   4   2      849.73      818.51     42.42 o 
  -6   4   2      283.21      281.51     15.45 o 
  -4   4   2      924.67      923.61     52.95 o 
  -2   4   2     2472.34     2613.57     71.89 o 
   0   4   2     2420.00     2327.95    125.64 o 
   2   4   2      902.42      893.03     33.96 o 
   4   4   2      603.10      610.02     28.93 o 
   6   4   2      645.00      588.02     30.42 o 
   8   4   2      612.32      606.29     24.43 o 
  10   4   2      694.76      741.44     30.91 o 
  12   4   2      132.32      142.40     18.92 o 
  14   4   2      107.42      115.01     24.89 o 
  16   4   2      314.17      388.48     50.80 o 
  18   4   2      146.24      210.60     58.75 o 
 -19   5   2       11.97       -9.46     29.87 o 
 -17   5   2       11.19       16.43     25.39 o 
 -15   5   2       12.39        3.48     21.90 o 
 -13   5   2      888.84      900.76     58.36 o 
 -11   5   2      248.27      250.03     21.42 o 
  -9   5   2      119.14      113.03     12.45 o 
  -7   5   2      261.79      250.56     15.44 o 
  -5   5   2       88.65      104.06     10.95 o 
  -3   5   2      804.12      814.55     25.95 o 
  -1   5   2     2106.77     2098.27     49.64 o 
   1   5   2     1085.46     1102.57     75.44 o 
   3   5   2     1139.45     1139.01     84.43 o 
   5   5   2       68.59       49.78     10.95 o 
   7   5   2        7.67        1.99     12.44 o 
   9   5   2       71.21       51.28     13.94 o 
  11   5   2       66.30       46.30     12.45 o 
  13   5   2       45.97       47.29     14.93 o 
  15   5   2      108.74       75.18     38.83 o 
  17   5   2       29.27       10.95     32.36 o 
 -18   6   2       18.44       25.39     30.36 o 
 -16   6   2       75.20       68.20     22.90 o 
 -14   6   2      153.98      174.77     33.86 o 
 -12   6   2      383.17      344.24     33.88 o 
 -10   6   2      823.02      796.99     44.39 o 
  -8   6   2      236.37      243.55     19.92 o 
  -6   6   2        5.00        5.48      9.96 o 
  -4   6   2      774.01      773.26     30.43 o 
  -2   6   2      892.25      941.27     28.45 o 
   2   6   2       61.62       82.14     21.90 o 
   4   6   2      181.08      168.82     14.94 o 
   6   6   2      190.09      164.84     14.94 o 
   8   6   2      498.54      553.16     41.36 o 
  10   6   2      139.46      129.95     26.89 o 
  12   6   2      286.69      299.32     30.38 o 
  14   6   2       36.00       93.58     41.32 o 
  16   6   2       74.94       90.10     42.81 o 
 -17   7   2       11.16       79.14     39.82 o 
 -13   7   2      182.21      217.10     37.84 o 
 -11   7   2      371.58      360.66     48.82 o 
  -9   7   2        3.23       -9.46     11.95 o 
  -7   7   2       50.63       66.71     13.44 o 
  -5   7   2      214.19      212.66     17.43 o 
  -3   7   2      294.96      291.91     13.45 o 
  -1   7   2      303.49      306.36     12.95 o 
   3   7   2       97.74      104.55     20.91 o 
   5   7   2       14.98       10.95     14.93 o 
   7   7   2      169.24      178.26     18.42 o 
   9   7   2      150.56      164.81     30.87 o 
  11   7   2      119.54      138.41     40.83 o 
  13   7   2       62.29        0.50     40.32 o 
  15   7   2       46.70       66.21     50.77 o 
 -16   8   2       72.24       81.14     37.34 o 
 -14   8   2       48.26       67.70     35.34 o 
 -12   8   2       29.76       33.85     22.90 o 
 -10   8   2      263.20      299.31     40.34 o 
  -8   8   2       89.83       77.66     24.39 o 
  -6   8   2      100.18       94.59     14.44 o 
  -4   8   2      103.62       90.61     13.94 o 
  -2   8   2      127.66      111.03     13.94 o 
   4   8   2       80.38       89.61     22.40 o 
   6   8   2       72.40       76.67     30.87 o 
   8   8   2      122.98      144.88     26.39 o 
  10   8   2       12.91        6.97     32.35 o 
  12   8   2       56.29       31.36     45.30 o 
  14   8   2       54.76       81.64     51.27 o 
 -15   9   2       19.70       21.40     36.34 o 
 -13   9   2        8.24       21.90     22.90 o 
 -11   9   2       26.45       12.94     20.91 o 
  -9   9   2      130.11      116.50     45.31 o 
  -7   9   2       27.53       14.93     21.40 o 
  -5   9   2      112.56      121.98     16.93 o 
  -3   9   2        2.85        2.49     15.93 o 
  -1   9   2      169.46      175.77     17.43 o 
   5   9   2       38.53       84.13     32.85 o 
   7   9   2       88.28      122.47     33.85 o 
   9   9   2       14.29       11.45     34.84 o 
  11   9   2       23.61      -45.30     45.30 o 
 -12  10   2       30.85       43.80     46.79 o 
 -10  10   2       10.14       -3.48     23.89 o 
  -8  10   2       37.90       14.93     26.88 o 
  -6  10   2        9.35        1.49     23.39 o 
  -4  10   2       22.98       37.33     17.92 o 
  -2  10   2        8.25        8.46     15.43 o 
   6  10   2       15.80      -31.36     42.31 o 
   8  10   2       56.93       84.13     36.34 o 
  10  10   2        9.58        4.48     46.79 o 
  -9  11   2       55.00       91.10     24.89 o 
  -7  11   2        6.48       14.43     26.88 o 
  -5  11   2        1.67      -12.94     21.40 o 
  -3  11   2       54.67       70.19     27.38 o 
  -1  11   2       52.85       44.30     20.91 o 
   7  11   2       29.17        5.48     35.34 o 
  -4  12   2        6.99       10.95     41.31 o 
  -2  12   2       33.43       41.32     29.37 o 
 -21   1   3      118.13      127.45     60.74 o 
 -19   1   3      241.74      267.42     33.86 o 
 -17   1   3      396.37      441.87     41.35 o 
 -15   1   3       77.60      104.55     21.90 o 
 -13   1   3      587.92      602.20     29.91 o 
 -11   1   3      507.17      502.98     18.94 o 
  -9   1   3      484.98      463.16     17.45 o 
  -7   1   3     1354.67     1257.31     42.03 o 
  -5   1   3      325.95      366.36     11.96 o 
  -3   1   3     2844.93     2980.36     80.69 o 
  -1   1   3      781.94      748.86     27.48 o 
   1   1   3     3988.25     4047.90    127.62 o 
   3   1   3     1061.49     1102.13     33.99 o 
   5   1   3       16.04       23.40      4.48 o 
   7   1   3      521.82      514.49     19.94 o 
   9   1   3     1370.09     1361.84     43.96 o 
  11   1   3     1040.64     1113.74     40.92 o 
  13   1   3        3.48        4.98     18.42 o 
  15   1   3       92.93       84.63     27.38 o 
  17   1   3      265.04      282.86     53.28 o 
 -20   2   3       72.78      106.53     47.29 o 
 -18   2   3        7.76       32.35     25.39 o 
 -16   2   3      237.20      271.91     29.88 o 
 -14   2   3       20.79       18.42     11.95 o 
 -12   2   3      160.11      164.33     13.44 o 
 -10   2   3      356.51      350.79     17.44 o 
  -8   2   3       97.45      117.51      9.96 o 
  -6   2   3      276.19      290.49     10.46 o 
  -4   2   3      437.82      476.72     13.96 o 
  -2   2   3       51.94       63.23      5.48 o 
   0   2   3      535.07      502.37     14.47 o 
   2   2   3      463.71      435.33     13.46 o 
   4   2   3      944.21      986.32     28.97 o 
   6   2   3      228.06      215.18      9.96 o 
   8   2   3      167.17      160.35      9.46 o 
  10   2   3       56.47       50.78      7.47 o 
  12   2   3      584.38      625.99     29.41 o 
  14   2   3        1.27       40.32     27.87 o 
  16   2   3       92.83      136.41     31.86 o 
  18   2   3       10.16      -16.43     28.87 o 
 -21   3   3      162.73      253.43     61.74 o 
 -19   3   3      117.11      158.82     29.87 o 
 -17   3   3      128.71       74.68     25.39 o 
 -15   3   3       35.95       38.33     20.41 o 
 -13   3   3     1361.45     1338.93     53.94 o 
 -11   3   3      684.71      673.21     28.42 o 
  -9   3   3      981.69      984.48     41.94 o 
  -7   3   3      306.49      313.41     13.95 o 
  -5   3   3     1194.66     1262.32     53.99 o 
  -3   3   3      705.34      711.73     19.47 o 
  -1   3   3     1903.11     1881.37     45.63 o 
   1   3   3     1225.08     1211.55     30.50 o 
   3   3   3      940.17      952.28     31.46 o 
   5   3   3      734.01      748.33     27.44 o 
   7   3   3      476.38      452.06     21.43 o 
   9   3   3      216.17      246.02     13.94 o 
  11   3   3      374.20      406.01     17.93 o 
  13   3   3      118.89       88.62     13.94 o 
  15   3   3       64.33       50.78     32.86 o 
  17   3   3      145.30      186.70     51.78 o 
 -20   4   3       68.71      105.54     60.73 o 
 -18   4   3       27.37       24.39     27.38 o 
 -16   4   3       12.09       -1.99     23.39 o 
 -14   4   3       81.64       63.23     13.44 o 
 -12   4   3      970.33      932.51     40.41 o 
 -10   4   3      368.86      354.75     20.43 o 
  -8   4   3      141.34      145.40     13.44 o 
  -6   4   3      271.72      248.59     14.95 o 
  -4   4   3     1441.90     1412.50     45.02 o 
  -2   4   3      209.70      195.76      7.97 o 
   0   4   3      568.41      608.43     24.94 o 
   2   4   3       26.98       30.37      6.97 o 
   4   4   3       28.69       12.94      5.97 o 
   6   4   3      204.79      206.18     11.95 o 
   8   4   3       91.61       87.13     10.46 o 
  10   4   3       39.62       37.83      8.96 o 
  12   4   3      277.25      294.84     23.91 o 
  14   4   3       21.31       -5.48     24.89 o 
  16   4   3        6.86      -53.76     53.76 o 
 -17   5   3       41.24       77.16     27.88 o 
 -15   5   3      195.93      170.80     31.87 o 
 -13   5   3      131.07      141.40     18.42 o 
 -11   5   3     1253.81     1258.13     53.92 o 
  -9   5   3      439.35      400.65     24.92 o 
  -7   5   3      215.58      220.14     15.94 o 
  -5   5   3      367.28      358.27     16.44 o 
  -3   5   3      412.24      423.12     14.45 o 
  -1   5   3      825.61      856.31     21.96 o 
   1   5   3      326.60      343.78     19.43 o 
   3   5   3      359.36      364.73     14.45 o 
   5   5   3      554.98      591.20     25.92 o 
   7   5   3      165.51      170.80     13.44 o 
   9   5   3      107.43      101.07     14.44 o 
  11   5   3       82.69       59.74     16.43 o 
  13   5   3      110.68       57.75     36.34 o 
  15   5   3       74.93       97.07     30.86 o 
 -18   6   3       62.80       44.30     32.36 o 
 -16   6   3        5.23        6.47     23.39 o 
 -14   6   3       43.13       21.90     21.90 o 
 -12   6   3      249.92      242.54     22.91 o 
 -10   6   3       16.05       23.40     11.95 o 
  -8   6   3      438.89      469.89     29.40 o 
  -6   6   3      218.95      198.22     13.45 o 
  -4   6   3       12.14       19.41      6.47 o 
  -2   6   3        7.38        6.47      5.97 o 
   2   6   3       32.51       50.77     14.93 o 
   4   6   3      209.21      200.70     14.94 o 
   6   6   3       29.16       46.29     12.44 o 
   8   6   3       49.57       48.78     15.43 o 
  10   6   3        4.29        1.00     18.42 o 
  12   6   3       56.77       70.19     29.87 o 
  14   6   3       49.37       82.14     35.84 o 
 -17   7   3       40.42       77.65     40.32 o 
 -15   7   3       36.14       19.91     36.34 o 
 -13   7   3       61.33       21.90     25.39 o 
 -11   7   3      148.94       94.10     17.92 o 
  -9   7   3      264.74      286.38     23.91 o 
  -7   7   3       29.51       32.85     10.45 o 
  -5   7   3      220.01      217.13     14.94 o 
  -3   7   3      107.70       79.66     10.95 o 
  -1   7   3     1184.09     1156.69     37.94 o 
   3   7   3        2.49       -5.97     18.91 o 
   5   7   3      154.36      167.80     20.41 o 
   7   7   3      249.79      192.73     21.41 o 
   9   7   3      112.22       70.70     29.37 o 
  11   7   3       38.63       36.84     22.90 o 
  13   7   3       38.27       70.69     47.79 o 
 -16   8   3       13.04      -29.37     29.37 o 
 -14   8   3        7.92       26.88     27.38 o 
 -12   8   3       64.60       94.58     26.38 o 
 -10   8   3      106.58       95.09     26.39 o 
  -8   8   3      163.27      162.32     21.91 o 
  -6   8   3       74.05       64.72     10.95 o 
  -4   8   3       17.10        5.48      8.46 o 
  -2   8   3       38.54       28.87      9.46 o 
   4   8   3       75.22       37.83     19.42 o 
   6   8   3        8.02      -19.91     29.87 o 
   8   8   3       25.37        3.98     45.30 o 
  10   8   3        5.10       -3.98     29.37 o 
  12   8   3       17.06      105.03     49.28 o 
 -13   9   3        2.64        7.96     32.35 o 
 -11   9   3       18.05        3.48     22.90 o 
  -9   9   3      104.53       46.80     26.88 o 
  -7   9   3        7.70       -5.97     14.93 o 
  -5   9   3        1.04      -10.45     12.94 o 
  -3   9   3      107.61      117.00     14.94 o 
  -1   9   3      420.54      410.01     23.41 o 
   5   9   3       21.41       38.33     34.84 o 
   7   9   3      114.70      104.05     49.79 o 
   9   9   3       48.00       23.40     30.37 o 
  11   9   3       10.17      -18.91     36.34 o 
 -12  10   3        8.32       38.33     30.36 o 
 -10  10   3        3.32       29.37     30.86 o 
  -8  10   3        1.94       -1.00     15.93 o 
  -6  10   3       27.01        7.96     21.40 o 
  -4  10   3       65.76       92.59     20.91 o 
  -2  10   3       95.92      127.95     20.91 o 
   6  10   3       16.48      -16.92     42.31 o 
   8  10   3       22.81       17.92     29.37 o 
  -7  11   3       31.63       19.41     28.37 o 
  -5  11   3       15.57       -8.96     22.90 o 
  -3  11   3       25.38       24.89     20.41 o 
  -1  11   3       31.79       27.88     22.40 o 
   0   0   4      755.64      780.08     22.96 o 
   2   0   4      867.66      865.60     25.96 o 
   4   0   4     1012.48     1076.97     54.42 o 
   6   0   4      699.46      711.17     25.93 o 
   8   0   4      425.09      435.50     18.44 o 
  10   0   4      113.95       96.09     10.95 o 
  12   0   4      560.39      646.34     42.36 o 
  14   0   4       83.26       46.80     20.41 o 
  16   0   4      265.57      310.25     50.79 o 
 -21   1   4       30.04       21.40     31.86 o 
 -19   1   4        5.41       15.93     26.38 o 
 -17   1   4       28.47       32.85     18.42 o 
 -15   1   4      183.73      158.35     16.93 o 
 -13   1   4      204.73      195.71     14.44 o 
 -11   1   4      212.26      228.10     12.45 o 
  -9   1   4      256.26      278.45     11.96 o 
  -7   1   4      124.64      132.95      6.97 o 
  -5   1   4       83.40       87.13      4.98 o 
  -3   1   4      816.62      799.24     22.46 o 
  -1   1   4     1034.62     1052.64     26.48 o 
   1   1   4      309.65      316.90     10.96 o 
   3   1   4      124.86      124.49      8.96 o 
   5   1   4       44.43       42.31      6.97 o 
   7   1   4       68.81       55.26      8.46 o 
   9   1   4       62.60       50.78     10.45 o 
  11   1   4       17.15        8.46      8.46 o 
  13   1   4       42.19       40.32     25.39 o 
  15   1   4       17.41       62.72     28.37 o 
 -20   2   4      226.79      173.29     37.35 o 
 -18   2   4      113.11       92.60     37.84 o 
 -16   2   4      141.28      127.46     25.89 o 
 -14   2   4      418.80      429.97     27.90 o 
 -12   2   4     1642.49     1609.38     66.97 o 
 -10   2   4      708.42      746.59     31.92 o 
  -8   2   4       74.16       60.24      6.47 o 
  -6   2   4      186.74      169.34      7.97 o 
  -4   2   4     2330.78     2498.90     68.23 o 
  -2   2   4      589.81      570.08     18.95 o 
   0   2   4     1214.40     1280.43     37.48 o 
   2   2   4     1424.71     1396.99     40.50 o 
   4   2   4      145.09      147.40      9.96 o 
   6   2   4      251.73      247.05     10.46 o 
   8   2   4      421.41      440.46     18.93 o 
  10   2   4      115.32       86.63     13.94 o 
  12   2   4      242.12      233.06     22.41 o 
  14   2   4       58.27       52.77     37.83 o 
  16   2   4       36.87       47.79     37.33 o 
 -19   3   4       16.86        8.46     35.34 o 
 -17   3   4        3.90       -6.47     22.40 o 
 -15   3   4      151.24      149.87     16.43 o 
 -13   3   4       22.03       22.90     11.95 o 
 -11   3   4      285.81      267.48     17.43 o 
  -9   3   4      143.85      151.87     12.45 o 
  -7   3   4      120.89      100.08     12.95 o 
  -5   3   4      204.04      213.67      9.96 o 
  -3   3   4      458.81      493.00     21.43 o 
  -1   3   4      660.29      701.81     25.94 o 
   1   3   4      831.36      823.89     26.95 o 
   3   3   4      180.03      184.26     10.96 o 
   5   3   4      196.94      190.24     12.45 o 
   7   3   4       55.03       51.27      9.46 o 
   9   3   4      196.96      180.27     12.95 o 
  11   3   4      311.33      309.30     22.91 o 
  13   3   4       22.08       37.33     23.40 o 
  15   3   4        0.07        1.00     23.39 o 
 -20   4   4       95.65      105.04     39.33 o 
 -18   4   4      199.91      197.18     47.80 o 
 -16   4   4      115.47      145.87     31.37 o 
 -14   4   4       48.26       51.27     11.95 o 
 -12   4   4      150.27      136.93     18.42 o 
 -10   4   4      424.25      418.55     22.92 o 
  -8   4   4      396.14      404.60     21.92 o 
  -6   4   4      460.88      457.53     19.44 o 
  -4   4   4      149.91      144.41      4.98 o 
  -2   4   4      177.28      172.31      8.47 o 
   0   4   4      360.00      324.37     20.43 o 
   2   4   4       81.40       51.78      6.97 o 
   4   4   4       29.76       32.85      7.47 o 
   6   4   4      149.17      141.41     12.95 o 
   8   4   4      403.22      434.43     20.92 o 
  10   4   4      105.85      109.03     19.91 o 
  12   4   4       55.19       27.38     15.93 o 
  14   4   4        4.00       21.40     31.36 o 
 -19   5   4       69.96       82.14     31.36 o 
 -17   5   4       25.89       38.33     21.40 o 
 -15   5   4       19.60       24.39     22.40 o 
 -13   5   4       93.58       64.22     13.44 o 
 -11   5   4      300.64      318.78     20.92 o 
  -9   5   4      118.95       98.08     11.95 o 
  -7   5   4       66.75       50.78      6.97 o 
  -5   5   4       95.48       92.60      5.97 o 
  -3   5   4      335.63      354.22     12.46 o 
  -1   5   4      168.48      163.34      9.96 o 
   1   5   4      261.42      294.37     24.90 o 
   3   5   4       77.18       83.64     17.42 o 
   5   5   4       93.27       82.15     14.94 o 
   7   5   4       60.73       33.85      9.96 o 
   9   5   4       96.71      104.55     22.90 o 
  11   5   4       83.12      106.54     35.84 o 
  13   5   4        9.50       51.27     37.33 o 
 -18   6   4       83.68       51.28     34.35 o 
 -16   6   4      102.75       98.57     27.88 o 
 -14   6   4       93.15       57.25     27.38 o 
 -12   6   4       30.91       27.38     17.92 o 
 -10   6   4      310.50      320.77     22.91 o 
  -8   6   4      194.47      197.70     14.94 o 
  -6   6   4      130.87      146.38      9.46 o 
  -4   6   4       18.02        8.46      7.47 o 
  -2   6   4      309.86      325.28     13.45 o 
   2   6   4       19.09       43.31     22.90 o 
   4   6   4      130.43       98.58     13.44 o 
   6   6   4      105.32       82.65     17.92 o 
   8   6   4      170.11      205.14     28.88 o 
  10   6   4       36.99       85.12     36.84 o 
  12   6   4        6.05       15.43     37.33 o 
  14   6   4       31.45       87.61     37.33 o 
 -15   7   4       54.21      105.04     47.79 o 
 -13   7   4       28.59       50.77     29.37 o 
 -11   7   4      118.08       87.13     18.42 o 
  -9   7   4       25.43       16.92     10.95 o 
  -7   7   4       55.09       57.25      9.96 o 
  -5   7   4       63.49       75.17      9.46 o 
  -3   7   4      418.76      449.40     20.93 o 
  -1   7   4      205.24      218.61     12.45 o 
   3   7   4      133.18      149.87     30.37 o 
   5   7   4      114.34      160.81     34.35 o 
   7   7   4       21.63       10.45     24.89 o 
   9   7   4       33.74       36.34     39.82 o 
  11   7   4       14.92      -17.92     27.87 o 
 -14   8   4       50.86       -1.99     26.38 o 
 -12   8   4       46.57       57.25     25.39 o 
 -10   8   4      168.36      183.73     36.35 o 
  -8   8   4      145.72      118.50     18.42 o 
  -6   8   4        2.24        2.99      6.97 o 
  -4   8   4       99.43       89.12     16.43 o 
  -2   8   4      418.15      430.44     20.92 o 
   4   8   4        5.06       29.87     31.36 o 
   6   8   4       58.23       30.86     35.34 o 
   8   8   4       13.63      -24.89     32.85 o 
  10   8   4       35.13       56.25     50.77 o 
 -13   9   4       28.10       38.33     30.86 o 
  -9   9   4       45.74       36.84     13.94 o 
  -7   9   4       18.78       32.85     17.92 o 
  -5   9   4       20.08       54.75     15.43 o 
  -3   9   4        7.11       18.91     11.95 o 
  -1   9   4       85.88      149.85     43.31 o 
   5   9   4       14.54      -22.40     36.83 o 
   7   9   4        0.11        4.98     34.34 o 
   9   9   4       20.61      -10.45     62.22 o 
 -10  10   4       20.32       13.94     15.93 o 
  -8  10   4       15.29       -4.98     21.40 o 
  -6  10   4        7.07       10.45     21.90 o 
  -4  10   4       51.60       44.30     14.44 o 
  -2  10   4       90.67       94.59     17.92 o 
   6  10   4       36.88      -28.87     34.84 o 
  -5  11   4        2.41       45.30     32.35 o 
  -3  11   4        0.45       10.45     38.33 o 
  -1  11   4       50.91       17.42     31.86 o 
 -19   1   5      156.04      158.33     33.36 o 
 -17   1   5       76.03       70.19     24.89 o 
 -15   1   5      220.47      228.57     18.43 o 
 -13   1   5      393.88      396.07     18.93 o 
 -11   1   5     1038.57     1133.27     31.44 o 
  -9   1   5      464.46      491.38     15.95 o 
  -7   1   5      132.78      133.45      7.97 o 
  -5   1   5      399.96      394.67     15.45 o 
  -3   1   5      533.09      529.44     20.94 o 
  -1   1   5      923.22      935.78     26.45 o 
   1   1   5      140.92      140.92      7.47 o 
   3   1   5      392.69      393.63     17.44 o 
   5   1   5      155.11      169.30     12.95 o 
   7   1   5      428.65      424.50     19.93 o 
   9   1   5       32.86       43.80      9.96 o 
  11   1   5      224.98      246.99     21.41 o 
  13   1   5      118.87       93.60     27.88 o 
  15   1   5       47.89       26.88     37.83 o 
 -20   2   5       71.47       42.31     45.80 o 
 -18   2   5       39.81       -1.49     25.88 o 
 -16   2   5       53.53       47.29     21.41 o 
 -14   2   5       27.12       28.37     10.95 o 
 -12   2   5      641.76      633.08     40.38 o 
 -10   2   5      933.80     1016.27     32.43 o 
  -8   2   5      103.98      105.55      7.97 o 
  -6   2   5      275.97      266.50     13.95 o 
  -4   2   5      541.49      567.31     23.93 o 
  -2   2   5      137.43      129.96     11.45 o 
   0   2   5       60.19       68.20     10.95 o 
   2   2   5      210.14      223.12     11.45 o 
   4   2   5      167.93      155.36     10.46 o 
   6   2   5        7.65        5.48      6.47 o 
   8   2   5       14.59       -1.49      9.46 o 
  10   2   5       20.17       -5.48     13.44 o 
  12   2   5       54.37       75.17     23.89 o 
  14   2   5        5.16      -26.88     26.88 o 
 -19   3   5      129.80      157.82     37.34 o 
 -17   3   5       53.06       93.59     42.31 o 
 -15   3   5       60.26       64.22     13.94 o 
 -13   3   5      293.85      317.77     25.40 o 
 -11   3   5       68.78       69.70     10.95 o 
  -9   3   5      454.51      438.01     34.88 o 
  -7   3   5       85.77       83.64      4.98 o 
  -5   3   5      251.21      250.04     15.94 o 
  -3   3   5      245.96      240.57     15.94 o 
  -1   3   5      392.58      405.60     18.44 o 
   1   3   5      102.45       71.69     11.45 o 
   3   3   5      252.27      284.89     24.90 o 
   5   3   5      131.87      137.42     12.45 o 
   7   3   5      297.89      278.92     16.44 o 
   9   3   5       97.30       85.63     14.94 o 
  11   3   5       52.77       55.26     15.93 o 
  13   3   5        4.93       16.92     27.38 o 
 -18   4   5        4.39       27.38     33.85 o 
 -16   4   5      184.79      168.80     28.38 o 
 -14   4   5       37.39       38.83     11.95 o 
 -12   4   5      120.14      124.47     13.44 o 
 -10   4   5      101.76      107.04     21.41 o 
  -8   4   5       27.16       21.40      4.98 o 
  -6   4   5       45.64       41.82      9.96 o 
  -4   4   5      492.30      460.00     22.43 o 
  -2   4   5      265.63      245.06     15.94 o 
   2   4   5      284.17      318.28     27.89 o 
   4   4   5       22.22       19.91      8.46 o 
   6   4   5       50.97       52.27     11.95 o 
   8   4   5        4.17       21.90     27.38 o 
  10   4   5       48.05       29.37     13.44 o 
  12   4   5        0.76      -13.44     31.36 o 
 -17   5   5        2.13      -37.33     37.33 o 
 -15   5   5       69.51      100.56     30.37 o 
 -13   5   5      120.64      131.44     28.38 o 
 -11   5   5      175.79      200.17     19.92 o 
  -9   5   5       60.34       49.78     10.45 o 
  -7   5   5       16.41        4.48     14.44 o 
  -5   5   5      111.13       85.14     14.94 o 
  -3   5   5      602.85      596.18     28.41 o 
  -1   5   5      139.00      140.41     14.44 o 
   1   5   5      724.93      801.24     56.84 o 
   3   5   5       18.39       19.41     18.92 o 
   5   5   5       39.92       28.37      8.96 o 
   7   5   5       40.26       48.29     21.40 o 
   9   5   5      196.37      237.52     33.36 o 
  11   5   5       25.79       24.39     22.40 o 
 -16   6   5       41.42       47.79     49.28 o 
 -14   6   5       52.05       91.59     46.30 o 
 -12   6   5       24.61       20.41     22.40 o 
 -10   6   5      164.69      151.37     34.85 o 
  -8   6   5       27.46       15.93      6.47 o 
  -6   6   5        9.38       10.45      4.48 o 
  -4   6   5       90.65       97.08      6.47 o 
  -2   6   5      369.03      372.13     16.94 o 
   2   6   5       49.63       -6.47     24.89 o 
   4   6   5        5.10        2.49     32.35 o 
   6   6   5       24.86       17.42     19.41 o 
   8   6   5       23.78      -11.45     27.38 o 
  10   6   5       66.86       62.23     34.35 o 
 -15   7   5       34.95       21.90     28.87 o 
 -13   7   5       72.83       70.19     28.87 o 
 -11   7   5       19.75       68.69     43.80 o 
  -9   7   5      101.63       94.09     13.94 o 
  -7   7   5       61.88       69.20     11.45 o 
  -5   7   5       41.39       40.32      8.96 o 
  -3   7   5       92.08       77.17     11.95 o 
  -1   7   5       68.51       75.67     10.45 o 
   3   7   5       11.01       24.39     29.37 o 
   5   7   5       80.70       85.63     25.89 o 
   7   7   5       11.27      -17.42     25.39 o 
   9   7   5       82.47       71.69     31.86 o 
 -14   8   5        9.88        4.98     26.88 o 
 -12   8   5        0.21      -12.44     33.85 o 
 -10   8   5       63.54       81.64     40.82 o 
  -8   8   5       28.90       41.32     23.89 o 
  -6   8   5        1.05       -3.98      9.46 o 
  -4   8   5       20.89       15.93      9.46 o 
  -2   8   5       12.79       10.95     10.95 o 
   4   8   5       11.42       10.45     23.39 o 
   6   8   5       19.92       23.39     39.32 o 
   8   8   5        5.88      -14.43     32.35 o 
 -11   9   5       24.81      -39.82     42.81 o 
  -9   9   5       63.57      119.97     41.82 o 
  -7   9   5       43.70       46.79     27.38 o 
  -5   9   5       12.85       30.86     25.88 o 
  -3   9   5       20.57        8.46     24.89 o 
  -1   9   5        9.92        7.96     28.37 o 
   5   9   5       45.44       73.67     38.83 o 
  -6  10   5        6.43      -13.44     31.36 o 
  -4  10   5       22.04       26.38     28.87 o 
  -2  10   5       16.63       61.22     35.84 o 
   0   0   6       19.11       13.94      4.98 o 
   2   0   6       33.03       33.35      6.47 o 
   4   0   6      556.07      589.07     23.92 o 
   6   0   6      124.20      129.95     12.45 o 
   8   0   6       99.21       72.19     17.92 o 
  10   0   6       27.95       45.30     21.90 o 
  12   0   6       37.69       45.80     24.39 o 
 -19   1   6       12.83        1.00     34.84 o 
 -17   1   6       35.74       36.84     29.87 o 
 -15   1   6        7.80        6.47     12.44 o 
 -13   1   6       43.89       48.29     10.45 o 
 -11   1   6       84.79       84.14     11.45 o 
  -9   1   6       36.20       34.35      6.97 o 
  -7   1   6       46.70       41.82      6.47 o 
  -5   1   6       83.98       79.66      8.46 o 
  -3   1   6       17.21        7.96      5.48 o 
  -1   1   6       50.33       56.25      7.96 o 
   1   1   6       86.13       81.15      7.47 o 
   3   1   6       41.51       41.81      6.97 o 
   5   1   6       31.35       29.37     10.45 o 
   7   1   6        1.88       -0.50      9.95 o 
   9   1   6        1.66        6.47     14.43 o 
  11   1   6       18.38        4.98     31.36 o 
 -18   2   6       17.05       23.39     49.78 o 
 -16   2   6      137.10      123.97     20.91 o 
 -14   2   6       83.31       74.18     22.40 o 
 -12   2   6      397.49      409.00     20.92 o 
 -10   2   6      131.03      130.95     10.46 o 
  -8   2   6       96.04       98.08     11.95 o 
  -6   2   6       81.89       72.19      8.96 o 
  -4   2   6      395.83      351.75     16.44 o 
  -2   2   6      613.38      615.64     30.91 o 
   2   2   6        5.66        4.48      4.98 o 
   4   2   6       67.16       55.26     10.45 o 
   6   2   6      108.57      104.55     15.43 o 
   8   2   6       54.98       55.26     16.43 o 
  10   2   6       36.29       55.25     17.42 o 
  12   2   6       25.59       15.43     23.40 o 
 -19   3   6       16.18        2.99     30.36 o 
 -17   3   6       58.97       46.79     32.36 o 
 -15   3   6       20.84       48.78     23.40 o 
 -13   3   6        5.15       11.45     26.38 o 
 -11   3   6       70.82       58.74     18.92 o 
  -9   3   6        4.12        9.96     14.43 o 
  -7   3   6       77.27       42.81     10.95 o 
  -5   3   6      167.77      134.94     12.95 o 
  -3   3   6      106.27       88.12     12.45 o 
  -1   3   6       79.00       47.29     13.44 o 
   1   3   6      341.01      379.08     31.88 o 
   3   3   6       40.06       -3.98     10.95 o 
   5   3   6       16.96       24.39     12.94 o 
   7   3   6       21.52       28.37     12.94 o 
   9   3   6       26.14       48.28     16.92 o 
  11   3   6       12.92       19.41     34.84 o 
 -18   4   6        9.38       13.94     28.87 o 
 -16   4   6       35.15       37.83     26.38 o 
 -14   4   6      170.61      216.09     34.85 o 
 -12   4   6      191.19      219.59     32.37 o 
 -10   4   6      125.59      153.35     26.89 o 
  -8   4   6       42.81       24.89     13.94 o 
  -6   4   6       17.37       21.40     14.44 o 
  -4   4   6      187.07      176.78     18.92 o 
  -2   4   6      278.97      276.92     29.88 o 
   2   4   6       39.37       89.10     21.40 o 
   4   4   6       81.35       58.25     19.42 o 
   6   4   6       85.45       45.80     14.93 o 
   8   4   6       15.79       28.87     19.41 o 
  10   4   6       23.29       13.44     20.91 o 
 -17   5   6       29.82      104.03     47.29 o 
 -15   5   6       21.94      -24.39     41.31 o 
 -13   5   6       24.92       30.86     23.40 o 
 -11   5   6      131.02       61.24     29.87 o 
  -9   5   6      140.32      114.02     24.40 o 
  -7   5   6       61.36       48.79     25.89 o 
  -5   5   6       25.54       11.95     14.44 o 
  -3   5   6        0.56        2.99     17.92 o 
  -1   5   6      134.62      159.82     27.38 o 
   3   5   6       97.04       90.11     24.39 o 
   5   5   6       17.16       39.32     19.91 o 
   7   5   6        7.39       12.94     24.39 o 
   9   5   6       15.27        1.49     23.89 o 
 -16   6   6        2.50      -33.35     38.33 o 
 -14   6   6       56.00       57.74     33.35 o 
 -12   6   6       26.80        5.97     30.36 o 
 -10   6   6       27.59        1.00     27.88 o 
  -8   6   6      127.92      166.79     30.87 o 
  -6   6   6       16.98       21.90     16.92 o 
  -4   6   6      170.85      115.02     25.39 o 
  -2   6   6        9.59       14.43     17.92 o 
   4   6   6       52.82       47.29     23.40 o 
   6   6   6       59.65       71.19     34.35 o 
   8   6   6       26.10      -28.87     28.87 o 
 -11   7   6       24.97       -1.49     28.87 o 
  -9   7   6       90.84      115.50     29.37 o 
  -7   7   6        8.26      -28.37     28.37 o 
  -5   7   6       12.65       21.90     19.91 o 
  -3   7   6        2.76       29.37     22.40 o 
  -1   7   6       33.68       49.78     25.39 o 
   5   7   6        7.70       -6.97     39.32 o 
   7   7   6        7.02       15.43     47.29 o 
 -10   8   6        8.61       51.27     28.87 o 
  -8   8   6       27.83       25.88     36.34 o 
  -6   8   6       33.08       64.21     40.32 o 
  -4   8   6       79.50      156.81     40.32 o 
  -2   8   6        9.90       51.27     30.86 o 
  -7   9   6        3.93       44.80     37.83 o 
  -5   9   6       28.44       -5.48     38.83 o 
  -3   9   6       17.09       43.31     47.79 o 
  -1   9   6       14.86      -54.26     56.25 o 
 -15   1   7       70.29       95.58     19.41 o 
 -13   1   7       47.76       52.27     15.43 o 
 -11   1   7      350.98      359.63     27.40 o 
  -9   1   7       45.50       65.71     12.44 o 
  -7   1   7        0.60        7.47      6.47 o 
  -5   1   7      131.28      127.46     11.45 o 
  -3   1   7      499.57      496.80     28.90 o 
  -1   1   7      235.98      272.90     18.92 o 
   1   1   7       44.62       43.31     24.89 o 
   3   1   7       21.96       11.45     10.45 o 
   5   1   7      120.45      117.99     19.42 o 
   7   1   7        3.52      -14.93     14.93 o 
   9   1   7       32.73       52.27     18.42 o 
 -16   2   7        5.60       42.81     31.36 o 
 -14   2   7        6.22       -6.47     15.93 o 
 -12   2   7       50.24       35.34     14.93 o 
 -10   2   7        5.29       29.87     15.43 o 
  -8   2   7       19.35        9.46      8.96 o 
  -6   2   7       51.71       33.35     10.95 o 
  -4   2   7       53.75       35.34      8.96 o 
  -2   2   7       35.45       21.90      8.96 o 
   0   2   7       53.11       -3.48     27.88 o 
   2   2   7       23.83        7.47     13.94 o 
   4   2   7        8.92       19.91     10.45 o 
   6   2   7       22.49       32.35     15.43 o 
   8   2   7       21.00       24.89     17.92 o 
 -17   3   7       20.98       37.83     27.38 o 
 -15   3   7       26.55      -31.36     31.36 o 
 -13   3   7       17.71      -13.44     18.42 o 
 -11   3   7      163.52      203.64     30.37 o 
  -7   3   7      138.53      151.86     24.40 o 
  -5   3   7       41.04       46.29     12.44 o 
  -3   3   7       38.32       33.85     16.43 o 
  -1   3   7       22.22        5.97     13.94 o 
   1   3   7       32.59       54.76     29.37 o 
   3   3   7      102.35      105.54     16.93 o 
   5   3   7       98.76       88.12     21.41 o 
   7   3   7       26.37       35.34     16.43 o 
   9   3   7       12.55      -16.92     34.84 o 
 -16   4   7        3.44       20.41     47.78 o 
 -14   4   7        4.49       34.84     21.90 o 
 -10   4   7       26.09       35.34     20.91 o 
  -8   4   7      101.50       96.08     23.40 o 
  -6   4   7       34.01       34.84     20.91 o 
  -4   4   7       51.49       49.78     17.42 o 
  -2   4   7       52.60       43.81     19.41 o 
   0   4   7      173.66      143.90     28.38 o 
   2   4   7       34.17       -6.97     29.87 o 
   4   4   7       28.73        3.48     16.92 o 
   6   4   7        2.96      -17.42     17.42 o 
   8   4   7       45.41       45.80     22.40 o 
 -15   5   7       46.21       35.84     27.38 o 
 -13   5   7       94.52       49.78     23.90 o 
 -11   5   7       68.29       57.75     23.40 o 
  -9   5   7       23.32        1.49     22.40 o 
  -7   5   7       38.54      122.95     36.34 o 
  -3   5   7       49.37       61.73     28.87 o 
  -1   5   7       40.58       50.28     28.87 o 
   3   5   7        0.13       -1.00     25.39 o 
   5   5   7       19.14       34.35     26.38 o 
   7   5   7       36.09       37.33     21.90 o 
 -10   6   7       43.44        0.50     24.39 o 
  -8   6   7        6.00      -28.37     28.37 o 
  -6   6   7       35.59        7.47     24.39 o 
  -4   6   7       18.52       -0.50     26.88 o 
   4   6   7       16.29       24.89     27.38 o 
  -7   7   7       19.32       21.90     23.39 o 
  -5   7   7       52.77       45.30     31.86 o 
  -3   7   7       18.94       15.43     36.34 o 
  -1   7   7       20.77        9.46     24.89 o 
   0   0   8       12.29       17.42     19.91 o 
   2   0   8       56.32       57.74     28.37 o 
   4   0   8       31.20       19.91     37.83 o 
   6   0   8       48.05       47.79     41.32 o 
 -15   1   8        2.54      -24.89     24.89 o 
 -13   1   8       12.54       57.24     39.82 o 
 -11   1   8       20.54        3.98     25.88 o 
  -9   1   8       41.07       59.73     33.85 o 
  -7   1   8       13.75       24.89     22.90 o 
  -5   1   8       20.74       31.86     23.89 o 
  -3   1   8       35.56      -14.93     34.84 o 
  -1   1   8        7.57       87.60     41.31 o 
   1   1   8       24.06       -1.99     23.40 o 
   3   1   8        5.86       -0.50     25.39 o 
   5   1   8        3.38       50.27     38.33 o 
 -12   2   8       19.34       68.19     31.36 o 
 -10   2   8       45.41       59.24     32.85 o 
  -8   2   8       18.76       35.84     34.35 o 
  -6   2   8       41.34       86.12     40.82 o 
  -4   2   8       88.23       95.58     37.34 o 
  -2   2   8       31.74       69.19     26.88 o 
   0   2   8       51.79       23.89     24.89 o 
   2   2   8        1.63      -14.93     30.86 o 
   4   2   8       11.14       -9.46     24.39 o 
   1   3   8      111.98       74.68     34.85 o 
   3   3   8        3.78        1.00     27.38 o 
   0   4   8        5.73       -7.47     35.34 o 
   2   4   8        0.85      -41.31     41.31 o 
  -5   5   8        9.04        5.97     21.90 o 
  -3   5   8        3.33       20.91     27.87 o 
   1   5   8       38.28       13.94     30.86 o 
  -6   6   8       32.99       30.86     30.36 o 
  -2   6   8       16.46      -17.42     26.38 o 
  -9   1   9       54.50       91.59     31.86 o 
  -7   1   9        5.73       37.83     28.87 o 
  -5   1   9       56.22      108.02     40.82 o 
  -3   1   9        0.10      -27.38     27.38 o 
  -1   1   9       37.89       12.94     34.84 o 
  -8   2   9       19.42       91.09     54.75 o 
  -6   2   9        6.14        8.96     40.32 o 
  -4   2   9       13.07       61.22     49.28 o 
  -2   2   9        4.38      -29.37     29.37 o 
                                                 
